# Supplementary material for: Lepidopteran prolegs are novel traits, not leg homologs
Source: Sci Adv. 2023 Oct 12;9(41):eadd9389. doi: 10.1126/sciadv.add9389 (PMC10569709; doi:10.1126/sciadv.add9389)
Supplement: Supplementary file 2 — Data S1 [file sciadv.add9389_data_s1.zip]

Archive with 1 entries (1 files):
- add9389_Data_S1.xlsx
