# Supplementary material for: Lepidopteran prolegs are novel traits, not leg homologs
Source: Sci Adv. 2023 Oct 12;9(41):eadd9389. doi: 10.1126/sciadv.add9389 (PMC10569709; doi:10.1126/sciadv.add9389)
Supplement: Supplementary file 2 — Data S1 [file sciadv.add9389_data_s1.zip › add9389_Data_S1.xlsx]

## Sheet: S1
					Lepidopteran prolegs are novel traits not thoracic leg serial homologs Yuji Matsuoka*1, Suriya Narayanan Murugesan1, Anupama Prakash1, Antonia Monteiro*1,2 Affiliations: 1- Department of Biological Sciences, National University of Singapore 2- Science Division, Yale‐NUS College, Singapore *- corresponding authors

## Sheet: ProlegDEGenes
	sampleA	sampleB	log2FoldChange	pvalue	padj	Gene Description
MSTRG.6956	proleg	proleg_control	-30	7.52178e-19	1.34852e-17
MSTRG.15546	proleg	proleg_control	-27.8626	1.79403e-16	2.86346e-15
MSTRG.15548	proleg	proleg_control	-27.8361	1.91538e-16	3.05343e-15
MSTRG.14442	proleg	proleg_control	-27.5322	4.03699e-16	6.31274e-15
MSTRG.12431	proleg	proleg_control	-27.4274	5.21122e-16	8.09098e-15
MSTRG.19932	proleg	proleg_control	-26.6752	3.16709e-15	4.63187e-14	CAB3235182.1 unnamed protein product, partial [Arctia plantaginis]
MSTRG.476	proleg	proleg_control	-26.6157	3.64705e-15	5.29246e-14
MSTRG.1178	proleg	proleg_control	-26.0855	1.26056e-14	1.75727e-13
MSTRG.12285	proleg	proleg_control	-25.9231	1.83468e-14	2.51481e-13
MSTRG.19175	proleg	proleg_control	-25.855	2.14455e-14	2.92731e-13
MSTRG.14665	proleg	proleg_control	-25.7706	2.60366e-14	3.52099e-13
MSTRG.8467	proleg	proleg_control	-25.5898	3.93362e-14	5.2225e-13
MSTRG.22438	proleg	proleg_control	-25.5729	4.0879e-14	5.42184e-13	XP_023941821.1 patched domain-containing protein 3-like [Bicyclus anynana]
MSTRG.4401	proleg	proleg_control	-25.4479	5.42756e-14	7.11227e-13
MSTRG.6620	proleg	proleg_control	-25.4363	5.56994e-14	7.28428e-13
MSTRG.3702	proleg	proleg_control	-24.8004	1.31343e-13	1.67915e-12
MSTRG.20491	proleg	proleg_control	-24.7609	9.12817e-14	1.18431e-12
MSTRG.7669	proleg	proleg_control	-24.565	3.46861e-13	4.27991e-12
MSTRG.16332	proleg	proleg_control	-24.104	5.27978e-13	6.42397e-12
MSTRG.19693	proleg	proleg_control	-24.066	6.06984e-13	7.35112e-12
MSTRG.6242	proleg	proleg_control	-23.9798	4.57707e-13	5.60018e-12
MSTRG.16018	proleg	proleg_control	-23.5917	2.39714e-12	2.76272e-11
MSTRG.12955	proleg	proleg_control	-22.9907	5.51533e-12	6.17189e-11
MSTRG.21845	proleg	proleg_control	-15.6758	2.60987e-52	1.37902e-50
MSTRG.17900	proleg	proleg_control	-14.7366	2.33399e-46	1.04385e-44
MSTRG.8628	proleg	proleg_control	-13.6703	1.27866e-05	7.68957e-05
MSTRG.15855	proleg	proleg_control	-13.3211	1.74771e-05	0.000102931
MSTRG.16606	proleg	proleg_control	-13.319	1.28602e-05	7.72683e-05
MSTRG.18066	proleg	proleg_control	-12.981	7.41828e-17	1.20907e-15
MSTRG.1375	proleg	proleg_control	-12.5802	2.42026e-08	1.99215e-07
MSTRG.21966	proleg	proleg_control	-12.0501	7.68738e-08	5.9466e-07
MSTRG.10390	proleg	proleg_control	-11.786	9.78585e-25	2.31052e-23
MSTRG.20450	proleg	proleg_control	-11.6062	2.25095e-07	1.66177e-06
MSTRG.2528	proleg	proleg_control	-11.2432	3.99474e-07	2.87621e-06
MSTRG.18778	proleg	proleg_control	-9.92963	7.33157e-09	6.32892e-08
MSTRG.12342	proleg	proleg_control	-9.72516	1.56866e-17	2.66265e-16
MSTRG.13098	proleg	proleg_control	-9.69677	5.4971e-56	3.15939e-54	XP_039754872.1 pupal cuticle protein C1B [Pararge aegeria]
MSTRG.21475	proleg	proleg_control	-9.61489	1.2885e-17	2.20137e-16
MSTRG.17252	proleg	proleg_control	-9.49597	9.22404e-16	1.40549e-14
MSTRG.9209	proleg	proleg_control	-9.42494	0.00535054	0.0194328
MSTRG.3093	proleg	proleg_control	-9.20335	0.00653671	0.0231506	XP_023936626.1 protein decapentaplegic [Bicyclus anynana]
MSTRG.5443	proleg	proleg_control	-9.01908	1.37788e-11	1.50339e-10
MSTRG.11361	proleg	proleg_control	-9.00241	6.56942e-15	9.30657e-14	KAG8108163.1 hypothetical protein SFRUCORN_015377, partial [Spodoptera frugiperda]
MSTRG.11111	proleg	proleg_control	-8.74046	9.27282e-14	1.20189e-12	XP_023944328.1 larval cuticle protein A2B-like [Bicyclus anynana]
MSTRG.10994	proleg	proleg_control	-8.59796	2.93734e-17	4.9033e-16
MSTRG.5884	proleg	proleg_control	-8.49169	0.0121101	0.0396384
MSTRG.16310	proleg	proleg_control	-8.39772	0.013098	0.0424738
MSTRG.19305	proleg	proleg_control	-8.38804	0.0132037	0.0427318	XP_023945135.1 toll-like receptor 6 [Bicyclus anynana]
MSTRG.16220	proleg	proleg_control	-8.36652	0.0134414	0.0433523
MSTRG.7383	proleg	proleg_control	-8.18265	4.07671e-25	9.78411e-24	BAM17663.1 hypothetical protein [Papilio xuthus]
MSTRG.20734	proleg	proleg_control	-7.85968	1.56723e-14	2.16179e-13	XP_023945637.1 probable serine/threonine-protein kinase clkA [Bicyclus anynana]
MSTRG.11212	proleg	proleg_control	-7.80405	1.39851e-16	2.25136e-15
MSTRG.12193	proleg	proleg_control	-7.75577	7.91259e-248	4.50811e-245
MSTRG.3194	proleg	proleg_control	-7.7042	5.78183e-130	9.96909e-128
MSTRG.12200	proleg	proleg_control	-7.6212	2.06668e-19	3.79828e-18
MSTRG.635	proleg	proleg_control	-7.44222	2.29527e-11	2.46333e-10
MSTRG.11211	proleg	proleg_control	-7.41046	1.32038e-85	1.30093e-83	XP_039758307.1 protein esc1 [Pararge aegeria]
MSTRG.3190	proleg	proleg_control	-7.33656	6.79556e-24	1.5568e-22
MSTRG.13109	proleg	proleg_control	-7.3295	1.55858e-70	1.23779e-68
MSTRG.13097	proleg	proleg_control	-7.1883	2.90429e-21	5.85505e-20	XP_039754872.1 pupal cuticle protein C1B [Pararge aegeria]
MSTRG.3192	proleg	proleg_control	-7.12079	4.17656e-13	5.1293e-12	XP_023940106.1 LOW QUALITY PROTEIN: pituitary homeobox homolog Ptx1 [Bicyclus anynana]
MSTRG.3195	proleg	proleg_control	-7.12051	5.05053e-07	3.61059e-06
MSTRG.637	proleg	proleg_control	-6.93062	1.12218e-08	9.50555e-08	XP_023954798.1 fork head domain-containing protein crocodile-like [Bicyclus anynana]
MSTRG.12207	proleg	proleg_control	-6.75511	4.55776e-15	6.55598e-14	sp|P14484|CUPP_DROME Pupal cuticle protein OS=Drosophila melanogaster OX=7227 GN=Pcp PE=2 SV=1
MSTRG.16007	proleg	proleg_control	-6.67822	2.82489e-06	1.85458e-05
MSTRG.21479	proleg	proleg_control	-6.62035	0.0069698	0.0245056
MSTRG.21623	proleg	proleg_control	-6.32381	9.98828e-12	1.09989e-10	tr|A0A5E4QPY5|A0A5E4QPY5_9NEOP Endo/exonuclease/phosphatase domain-containing protein OS=Leptidea sinapis OX=189913 GN=LSINAPIS_LOCUS11049 PE=4 SV=1
MSTRG.5343	proleg	proleg_control	-6.2979	4.40204e-08	3.53025e-07	XP_023939067.1 glucose dehydrogenase [FAD, quinone]-like isoform X1 [Bicyclus anynana]
MSTRG.10547	proleg	proleg_control	-6.25375	9.16254e-09	7.84232e-08
MSTRG.13024	proleg	proleg_control	-6.23145	2.2555e-16	3.5869e-15
MSTRG.17000	proleg	proleg_control	-6.03392	6.4567e-12	7.17022e-11	XP_023937134.1 segmentation protein Runt-like [Bicyclus anynana]
MSTRG.11213	proleg	proleg_control	-6.02217	6.65646e-11	6.83056e-10
MSTRG.12202	proleg	proleg_control	-5.96166	1.22482e-76	1.04902e-74	XP_023943385.1 cuticle protein 3-like [Bicyclus anynana]
MSTRG.5188	proleg	proleg_control	-5.8928	1.27056e-42	5.28554e-41	XP_023951160.1 uncharacterized protein LOC112055329 [Bicyclus anynana]
MSTRG.7341	proleg	proleg_control	-5.87979	2.75929e-11	2.94205e-10
MSTRG.14499	proleg	proleg_control	-5.84384	6.50104e-59	4.01838e-57	XP_023940377.1 zinc transporter ZIP1-like isoform X1 [Bicyclus anynana]
MSTRG.21113	proleg	proleg_control	-5.83201	0.00124789	0.00529202
MSTRG.12188	proleg	proleg_control	-5.69243	2.49291e-42	1.03377e-40
MSTRG.12190	proleg	proleg_control	-5.62703	8.68094e-25	2.06078e-23
MSTRG.2980	proleg	proleg_control	-5.55107	3.29549e-173	9.18812e-171
MSTRG.22620	proleg	proleg_control	-5.49402	2.32045e-13	2.91536e-12
MSTRG.21274	proleg	proleg_control	-5.48985	8.88529e-07	6.16699e-06
MSTRG.12205	proleg	proleg_control	-5.4885	9.33982e-77	8.05191e-75	XP_023952580.1 endocuticle structural protein SgAbd-6-like [Bicyclus anynana]
MSTRG.11882	proleg	proleg_control	-5.43183	3.01348e-11	3.20525e-10
MSTRG.15778	proleg	proleg_control	-5.39559	1.75267e-07	1.30643e-06
MSTRG.20758	proleg	proleg_control	-5.19156	2.30813e-19	4.22427e-18	XP_023953999.1 serine proteinase stubble [Bicyclus anynana]
MSTRG.20967	proleg	proleg_control	-5.18152	1.5303e-10	1.53311e-09	XP_023939451.1 neuronal PAS domain-containing protein 4A-like [Bicyclus anynana]
MSTRG.9200	proleg	proleg_control	-5.15778	9.92435e-05	0.000522703
MSTRG.20231	proleg	proleg_control	-5.02779	3.79361e-14	5.04172e-13	XP_023946090.1 uncharacterized protein LOC112051608 [Bicyclus anynana]
MSTRG.8143	proleg	proleg_control	-5.0013	2.06812e-41	8.44257e-40	XP_023941363.1 uncharacterized protein LOC112048174 isoform X2 [Bicyclus anynana]
MSTRG.19204	proleg	proleg_control	-4.92081	1.00844e-15	1.53302e-14	XP_023934003.1 uncharacterized protein LOC112042995 [Bicyclus anynana]
MSTRG.12203	proleg	proleg_control	-4.91667	1.98916e-30	5.96473e-29	XP_034824813.1 endocuticle structural glycoprotein ABD-4-like [Maniola hyperantus]
MSTRG.15240	proleg	proleg_control	-4.89308	6.26426e-44	2.66516e-42	XP_023950838.1 uncharacterized protein LOC112055080 [Bicyclus anynana]
MSTRG.10874	proleg	proleg_control	-4.86782	4.23724e-47	1.96201e-45
MSTRG.12185	proleg	proleg_control	-4.85632	1.87212e-29	5.33309e-28	CAG5040136.1 unnamed protein product [Parnassius apollo]
MSTRG.19056	proleg	proleg_control	-4.84388	2.21558e-98	2.61558e-96	XP_023939518.1 nuclear pore complex protein DDB_G0274915-like isoform X1 [Bicyclus anynana]
MSTRG.12197	proleg	proleg_control	-4.81209	1.12485e-38	4.27249e-37	XP_023943143.1 endocuticle structural glycoprotein SgAbd-1-like [Bicyclus anynana]
MSTRG.17257	proleg	proleg_control	-4.79591	6.03121e-10	5.71461e-09
MSTRG.12153	proleg	proleg_control	-4.75884	1.62065e-23	3.66155e-22	XP_023939936.1 RYamide receptor-like [Bicyclus anynana]
MSTRG.9048	proleg	proleg_control	-4.6821	3.70883e-05	0.000208139
MSTRG.15351	proleg	proleg_control	-4.63107	0	0
MSTRG.12189	proleg	proleg_control	-4.62822	8.06725e-26	2.02129e-24
MSTRG.13010	proleg	proleg_control	-4.60691	1.41983e-12	1.66418e-11
MSTRG.19263	proleg	proleg_control	-4.5912	4.98495e-30	1.47455e-28
MSTRG.21076	proleg	proleg_control	-4.56926	0.00440965	0.0163694
MSTRG.9900	proleg	proleg_control	-4.53797	4.65318e-19	8.43365e-18	tr|A0A4Q3ETG8|A0A4Q3ETG8_9SPHI DUF5641 domain-containing protein OS=Sphingobacteriaceae bacterium OX=2021370 GN=EOP45_07755 PE=4 SV=1
MSTRG.19055	proleg	proleg_control	-4.53779	6.45459e-230	3.38324e-227	XP_023939519.1 nuclear pore complex protein DDB_G0274915-like isoform X2 [Bicyclus anynana]
MSTRG.21360	proleg	proleg_control	-4.50274	3.03968e-29	8.60302e-28
MSTRG.2263	proleg	proleg_control	-4.50132	1.13613e-42	4.74136e-41
MSTRG.11338	proleg	proleg_control	-4.49821	1.20992e-157	2.99147e-155
MSTRG.19368	proleg	proleg_control	-4.47384	3.18234e-05	0.000180136	XP_023936014.1 glycine-rich cell wall structural protein-like isoform X2 [Bicyclus anynana]
MSTRG.21492	proleg	proleg_control	-4.46612	5.30445e-94	5.89064e-92	tr|A0A6J1N6Z7|A0A6J1N6Z7_BICAN Glycosyltransferase family 92 protein OS=Bicyclus anynana OX=110368 GN=LOC112046365 PE=3 SV=1
MSTRG.15542	proleg	proleg_control	-4.45397	1.62139e-63	1.14229e-61
MSTRG.12201	proleg	proleg_control	-4.44305	3.59919e-20	6.92567e-19	XP_023954084.1 endocuticle structural glycoprotein SgAbd-1-like [Bicyclus anynana]
MSTRG.4114	proleg	proleg_control	-4.43776	7.69383e-98	8.92212e-96
MSTRG.10885	proleg	proleg_control	-4.42753	1.1818e-06	8.09955e-06
MSTRG.21789	proleg	proleg_control	-4.42095	6.79127e-05	0.000368043
MSTRG.17250	proleg	proleg_control	-4.31755	5.3094e-89	5.52178e-87
MSTRG.2192	proleg	proleg_control	-4.31458	2.52123e-07	1.85504e-06
MSTRG.17680	proleg	proleg_control	-4.26325	2.26201e-174	6.89333e-172
MSTRG.7837	proleg	proleg_control	-4.25839	1.66731e-23	3.76048e-22
MSTRG.21820	proleg	proleg_control	-4.25024	1.45737e-26	3.77418e-25	KPI95708.1 Troponin C, isoform 2 [Papilio xuthus]
MSTRG.21211	proleg	proleg_control	-4.24217	0.00619995	0.0221313	AAB34531.2 myosin heavy chain, partial [Drosophila melanogaster]
MSTRG.610	proleg	proleg_control	-4.24137	6.62132e-20	1.25023e-18	CAG9558557.1 unnamed protein product [Danaus chrysippus]
MSTRG.19202	proleg	proleg_control	-4.24109	0.000441173	0.00206174	XP_039761288.1 uncharacterized protein LOC120634618 [Pararge aegeria]
MSTRG.16553	proleg	proleg_control	-4.24076	3.10761e-23	6.91377e-22
MSTRG.17443	proleg	proleg_control	-4.21669	3.07146e-05	0.000174386	tr|A0A6I5SWE5|A0A6I5SWE5_WOLPI Integrase catalytic domain-containing protein (Fragment) OS=Wolbachia pipientis OX=955 GN=EUZ93_00095 PE=4 SV=1
MSTRG.16945	proleg	proleg_control	-4.19966	1.03885e-22	2.26886e-21
MSTRG.16184	proleg	proleg_control	-4.19798	1.77986e-225	8.63825e-223
MSTRG.12722	proleg	proleg_control	-4.19766	1.74652e-57	1.04504e-55	XP_023940189.1 sine oculis-binding protein homolog [Bicyclus anynana]
MSTRG.21361	proleg	proleg_control	-4.13828	3.84958e-20	7.37499e-19
MSTRG.20107	proleg	proleg_control	-4.13777	2.5577e-51	1.31953e-49	XP_023934900.1 uncharacterized protein LOC112043626 isoform X2 [Bicyclus anynana]
MSTRG.15607	proleg	proleg_control	-4.12481	1.98147e-25	4.80838e-24
MSTRG.22611	proleg	proleg_control	-4.08974	1.41811e-20	2.78187e-19	XP_028165392.1 flexible cuticle protein 12-like [Ostrinia furnacalis]
MSTRG.17564	proleg	proleg_control	-4.06122	1.00916e-23	2.30785e-22	XP_023937427.1 cuticle protein 19.8-like [Bicyclus anynana]
MSTRG.2262	proleg	proleg_control	-4.0457	1.56219e-31	4.80539e-30	XP_023936447.1 cytochrome P450 6B7-like [Bicyclus anynana]
MSTRG.21329	proleg	proleg_control	-4.03477	1.23799e-13	1.58579e-12
MSTRG.2310	proleg	proleg_control	-3.9889	2.00502e-19	3.69014e-18
MSTRG.22292	proleg	proleg_control	-3.98607	8.38516e-275	5.49395e-272
MSTRG.16556	proleg	proleg_control	-3.9777	1.10962e-13	1.42974e-12
MSTRG.15810	proleg	proleg_control	-3.97611	1.39691e-13	1.78094e-12	tr|A0A2I3RHK2|A0A2I3RHK2_PANTR Tubulin alpha chain OS=Pan troglodytes OX=9598 GN=LOC107973630 PE=3 SV=1
MSTRG.7950	proleg	proleg_control	-3.97	1.64403e-12	1.92009e-11
MSTRG.6239	proleg	proleg_control	-3.95316	8.93712e-209	3.34606e-206	XP_023955306.1 extracellular serine/threonine protein kinase four-jointed [Bicyclus anynana]
MSTRG.3227	proleg	proleg_control	-3.94528	1.8523e-05	0.000108699	XP_023955168.1 cytochrome P450 6B2-like [Bicyclus anynana]
MSTRG.22618	proleg	proleg_control	-3.9427	1.30016e-15	1.96508e-14	XP_023945163.1 flexible cuticle protein 12-like [Bicyclus anynana]
MSTRG.548	proleg	proleg_control	-3.92244	3.52181e-24	8.13928e-23	XP_023950186.1 H/ACA ribonucleoprotein complex subunit 1-like [Bicyclus anynana]
MSTRG.2427	proleg	proleg_control	-3.90888	1.45951e-31	4.51072e-30
MSTRG.8263	proleg	proleg_control	-3.89237	2.36885e-14	3.22006e-13
MSTRG.6875	proleg	proleg_control	-3.84882	9.34173e-23	2.05049e-21
MSTRG.17258	proleg	proleg_control	-3.84464	0.000808187	0.00357666
MSTRG.9483	proleg	proleg_control	-3.83785	1.27612e-10	1.28435e-09
MSTRG.2274	proleg	proleg_control	-3.82099	7.30344e-117	1.10005e-114	sp|Q43317|CYSK_CITLA Cysteine synthase OS=Citrullus lanatus OX=3654 PE=1 SV=1
MSTRG.3463	proleg	proleg_control	-3.81561	3.02492e-53	1.63796e-51	sp|P42892|ECE1_HUMAN Endothelin-converting enzyme 1 OS=Homo sapiens OX=9606 GN=ECE1 PE=1 SV=2
MSTRG.13096	proleg	proleg_control	-3.81356	4.43093e-09	3.89684e-08	XP_026498598.1 cuticle protein LPCP-23-like [Vanessa tameamea]
MSTRG.394	proleg	proleg_control	-3.81269	4.19183e-55	2.3575e-53
MSTRG.18857	proleg	proleg_control	-3.8124	3.6277e-163	9.50748e-161	XP_023951838.1 cytosolic carboxypeptidase 1-like isoform X1 [Bicyclus anynana]
MSTRG.3464	proleg	proleg_control	-3.80146	3.95109e-18	6.90334e-17	KPJ17110.1 Neprilysin-2 [Papilio machaon]
MSTRG.13003	proleg	proleg_control	-3.73675	2.05832e-116	3.03059e-114
MSTRG.15788	proleg	proleg_control	-3.73629	1.22777e-40	4.90511e-39	XP_032524829.1 filamin-A isoform X4 [Danaus plexippus plexippus]
MSTRG.7608	proleg	proleg_control	-3.73031	0.0148166	0.0470226
MSTRG.6515	proleg	proleg_control	-3.69754	1.38488e-23	3.14513e-22	XP_023952474.1 glucose dehydrogenase [FAD, quinone] [Bicyclus anynana]
MSTRG.12341	proleg	proleg_control	-3.69255	1.2512e-133	2.27718e-131
MSTRG.18963	proleg	proleg_control	-3.66039	3.97454e-08	3.2031e-07	tr|A0A2H1W8Y9|A0A2H1W8Y9_SPOFR SFRICE_041018 (Fragment) OS=Spodoptera frugiperda OX=7108 GN=SFRICE_041018 PE=4 SV=1
MSTRG.20546	proleg	proleg_control	-3.64313	1.15772e-19	2.16725e-18
MSTRG.11229	proleg	proleg_control	-3.6196	0.00608551	0.0217762
MSTRG.20664	proleg	proleg_control	-3.60173	7.24953e-70	5.72276e-68	XP_023948768.1 serpin B3 [Bicyclus anynana]
MSTRG.12199	proleg	proleg_control	-3.5944	1.4072e-24	3.30464e-23
MSTRG.19159	proleg	proleg_control	-3.59341	1.39511e-21	2.87446e-20	XP_023945314.1 uncharacterized protein LOC112051071 isoform X1 [Bicyclus anynana]
MSTRG.7639	proleg	proleg_control	-3.56339	8.19061e-18	1.41223e-16	GBP89928.1 RNA-directed DNA polymerase from mobile element jockey [Eumeta japonica]
MSTRG.18964	proleg	proleg_control	-3.53068	1.16714e-11	1.27771e-10
MSTRG.2774	proleg	proleg_control	-3.51566	3.84155e-46	1.70066e-44
MSTRG.10322	proleg	proleg_control	-3.47977	1.04356e-25	2.58992e-24
MSTRG.14719	proleg	proleg_control	-3.47047	8.43709e-59	5.19059e-57
MSTRG.3105	proleg	proleg_control	-3.46852	6.44908e-30	1.89482e-28
MSTRG.21363	proleg	proleg_control	-3.46114	1.37825e-14	1.91319e-13	XP_023944666.1 flexible cuticle protein 12-like [Bicyclus anynana]
MSTRG.17761	proleg	proleg_control	-3.45459	4.09202e-125	6.53924e-123
MSTRG.3112	proleg	proleg_control	-3.44936	0.0131271	0.0425365	XP_023936469.1 dachshund homolog 2 isoform X2 [Bicyclus anynana]
MSTRG.8363	proleg	proleg_control	-3.44121	1.6311e-27	4.3267e-26
MSTRG.5953	proleg	proleg_control	-3.42466	1.28428e-19	2.39392e-18
MSTRG.5041	proleg	proleg_control	-3.41294	1.40286e-06	9.53972e-06
MSTRG.19261	proleg	proleg_control	-3.40482	2.22527e-40	8.83634e-39	XP_023943739.1 heat shock protein Hsp-12.2-like [Bicyclus anynana]
MSTRG.7288	proleg	proleg_control	-3.39535	1.45726e-22	3.15635e-21	XP_023944548.1 voltage-dependent T-type calcium channel subunit alpha-1G-like [Bicyclus anynana]
MSTRG.1629	proleg	proleg_control	-3.39203	6.17102e-86	6.12614e-84
MSTRG.2312	proleg	proleg_control	-3.3879	0	0	XP_038206198.1 zinc finger homeobox protein 4-like [Zerene cesonia]
MSTRG.3179	proleg	proleg_control	-3.36864	1.12165e-72	9.12928e-71
MSTRG.1270	proleg	proleg_control	-3.35464	0.00840401	0.0288818	XP_023947827.1 60S ribosomal protein L23a [Bicyclus anynana]
MSTRG.12884	proleg	proleg_control	-3.34645	2.16206e-68	1.64719e-66	XP_023954334.1 toll-like receptor 6 [Bicyclus anynana]
MSTRG.12883	proleg	proleg_control	-3.34623	2.05982e-68	1.57847e-66	XP_023954334.1 toll-like receptor 6 [Bicyclus anynana]
MSTRG.15352	proleg	proleg_control	-3.33777	0.000358074	0.00170254	XP_023946573.1 aminopeptidase N-like [Bicyclus anynana]
MSTRG.8759	proleg	proleg_control	-3.3297	3.94048e-27	1.03895e-25	XP_023937039.1 proton-coupled folate transporter-like [Bicyclus anynana]
MSTRG.12195	proleg	proleg_control	-3.32501	2.82531e-34	9.45285e-33	sp|Q08738|CU30_BOMMO Larval cuticle protein LCP-30 OS=Bombyx mori OX=7091 GN=LCP30 PE=1 SV=2
MSTRG.9697	proleg	proleg_control	-3.31656	9.48445e-18	1.63103e-16	XP_023938158.1 pupal cuticle protein PCP52-like [Bicyclus anynana]
MSTRG.14041	proleg	proleg_control	-3.30641	6.57373e-30	1.92712e-28	XP_023939785.1 hemolin-like [Bicyclus anynana]
MSTRG.21362	proleg	proleg_control	-3.30443	1.43647e-24	3.36735e-23
MSTRG.12714	proleg	proleg_control	-3.29901	2.24089e-125	3.62526e-123
MSTRG.12715	proleg	proleg_control	-3.29901	2.24089e-125	3.62526e-123
MSTRG.13538	proleg	proleg_control	-3.28767	4.61438e-151	1.04253e-148
MSTRG.14523	proleg	proleg_control	-3.28735	0.00026949	0.00130931	GBP51053.1 Protein anoxia up-regulated [Eumeta japonica]
MSTRG.3406	proleg	proleg_control	-3.28189	1.62622e-11	1.76553e-10
MSTRG.6800	proleg	proleg_control	-3.27569	6.64742e-48	3.12214e-46
MSTRG.13975	proleg	proleg_control	-3.25918	1.98107e-10	1.96368e-09
MSTRG.5328	proleg	proleg_control	-3.24873	1.09811e-52	5.84947e-51	XP_023944130.1 protein obstructor-E-like [Bicyclus anynana]
MSTRG.20244	proleg	proleg_control	-3.24323	1.33108e-14	1.84968e-13	XP_023952011.1 uncharacterized protein LOC112055948 [Bicyclus anynana]
MSTRG.9814	proleg	proleg_control	-3.21544	4.17518e-18	7.27547e-17	XP_023935260.1 aldo-keto reductase AKR2E4-like isoform X2 [Bicyclus anynana]
MSTRG.12340	proleg	proleg_control	-3.20708	3.3825e-13	4.18549e-12	XP_023951229.1 carbohydrate sulfotransferase 11-like isoform X3 [Bicyclus anynana]
MSTRG.13591	proleg	proleg_control	-3.16312	9.7933e-05	0.000516217
MSTRG.12768	proleg	proleg_control	-3.15366	3.57821e-39	1.37504e-37
MSTRG.15883	proleg	proleg_control	-3.13695	1.99476e-08	1.65964e-07
MSTRG.13052	proleg	proleg_control	-3.11477	0.0133595	0.0431507
MSTRG.10551	proleg	proleg_control	-3.10066	0.00135791	0.00571055
MSTRG.11932	proleg	proleg_control	-3.09838	1.06192e-07	8.09032e-07
MSTRG.12980	proleg	proleg_control	-3.08919	0.00366246	0.0138828
MSTRG.12198	proleg	proleg_control	-3.08601	8.28416e-47	3.75625e-45	XP_023954055.1 uncharacterized protein LOC112057744 [Bicyclus anynana]
MSTRG.10125	proleg	proleg_control	-3.06284	6.66877e-07	4.67814e-06	NXA41218.1 CYSP1 proteinase [Eudromia elegans]
MSTRG.199	proleg	proleg_control	-3.04365	0.0102221	0.0342321
MSTRG.12633	proleg	proleg_control	-3.02659	8.28501e-15	1.16613e-13
MSTRG.11337	proleg	proleg_control	-3.02489	0.00313659	0.0120852	tr|A0A1E1WUI5|A0A1E1WUI5_PECGO Costars domain-containing protein (Fragment) OS=Pectinophora gossypiella OX=13191 GN=g.7845 PE=4 SV=1
MSTRG.12799	proleg	proleg_control	-3.0234	1.32712e-227	6.68871e-225	XP_023940195.1 toll-like receptor 7 [Bicyclus anynana]
MSTRG.3910	proleg	proleg_control	-3.01898	8.37277e-33	2.68914e-31	XP_023952891.1 nascent polypeptide-associated complex subunit alpha, muscle-specific form-like isoform X1 [Bicyclus anynana]
MSTRG.10124	proleg	proleg_control	-3.01695	7.28469e-08	5.64509e-07	XP_023943670.1 digestive cysteine proteinase 2-like, partial [Bicyclus anynana]
MSTRG.8423	proleg	proleg_control	-3.01409	5.22035e-214	2.13773e-211	XP_023941756.1 connectin-like [Bicyclus anynana]
MSTRG.8009	proleg	proleg_control	-3.00527	1.78511e-16	2.85269e-15
MSTRG.15164	proleg	proleg_control	-3.00419	0.00215377	0.00865207
MSTRG.12634	proleg	proleg_control	-2.99065	2.60444e-57	1.5513e-55	XP_013197793.1 PREDICTED: uncharacterized protein LOC106140708 [Amyelois transitella]
MSTRG.12590	proleg	proleg_control	-2.98725	0.000166308	0.000845675
MSTRG.11897	proleg	proleg_control	-2.98242	2.79549e-69	2.18049e-67	XP_023954589.1 neuropeptide FF receptor 2-like [Bicyclus anynana]
MSTRG.17530	proleg	proleg_control	-2.97332	3.27715e-24	7.60067e-23
MSTRG.13969	proleg	proleg_control	-2.96683	0.00403772	0.0151432
MSTRG.14524	proleg	proleg_control	-2.9655	1.91837e-10	1.90442e-09
MSTRG.3911	proleg	proleg_control	-2.96088	2.18152e-05	0.000126489
MSTRG.12209	proleg	proleg_control	-2.95683	5.41474e-10	5.15285e-09	XP_023949118.1 endocuticle structural glycoprotein ABD-5-like [Bicyclus anynana]
MSTRG.15593	proleg	proleg_control	-2.94192	0.00371959	0.0140709
MSTRG.12813	proleg	proleg_control	-2.92059	0	0	XP_023943091.1 toll-like receptor 7 [Bicyclus anynana]
MSTRG.14547	proleg	proleg_control	-2.91619	6.96647e-44	2.95433e-42	XP_023953697.1 uncharacterized protein LOC112057450 [Bicyclus anynana]
MSTRG.17570	proleg	proleg_control	-2.89112	1.02994e-10	1.04299e-09	XP_023937421.1 cuticle protein 18.6-like [Bicyclus anynana]
MSTRG.19365	proleg	proleg_control	-2.87182	2.09404e-22	4.4837e-21	XP_023936031.1 uncharacterized protein LOC112044417 [Bicyclus anynana]
MSTRG.8447	proleg	proleg_control	-2.86915	6.59092e-09	5.71591e-08	XP_023952732.1 uncharacterized protein LOC112056523 [Bicyclus anynana]
MSTRG.10117	proleg	proleg_control	-2.86683	1.60646e-10	1.60695e-09	XP_034826667.1 tubulin beta-1 chain-like [Maniola hyperantus]
MSTRG.4894	proleg	proleg_control	-2.86175	0.00872129	0.0298703
MSTRG.14592	proleg	proleg_control	-2.86023	8.56896e-10	8.0034e-09
MSTRG.12652	proleg	proleg_control	-2.85138	4.61584e-15	6.63224e-14	XP_023935695.1 organic cation transporter protein-like [Bicyclus anynana]
MSTRG.9049	proleg	proleg_control	-2.84953	8.3847e-08	6.45174e-07
MSTRG.17057	proleg	proleg_control	-2.84376	0.00604128	0.0216416
MSTRG.17614	proleg	proleg_control	-2.84105	0.00289254	0.0112307	XP_023947011.1 peritrophin-48-like [Bicyclus anynana]
MSTRG.8042	proleg	proleg_control	-2.83852	1.70177e-05	0.000100331	XP_023954123.1 indole-3-acetaldehyde oxidase-like [Bicyclus anynana]
MSTRG.18289	proleg	proleg_control	-2.82249	1.50499e-14	2.08031e-13
MSTRG.17496	proleg	proleg_control	-2.82033	1.43382e-62	9.78581e-61	XP_023946459.1 uncharacterized protein LOC112051874 [Bicyclus anynana]
MSTRG.9891	proleg	proleg_control	-2.81309	3.63892e-15	5.28652e-14
MSTRG.2254	proleg	proleg_control	-2.80174	7.85883e-10	7.37166e-09	XP_023939094.1 collagen alpha-1(IX) chain-like [Bicyclus anynana]
MSTRG.2527	proleg	proleg_control	-2.79936	3.9417e-154	9.22358e-152
MSTRG.12186	proleg	proleg_control	-2.79802	3.36472e-10	3.27572e-09
MSTRG.17218	proleg	proleg_control	-2.79729	1.56042e-23	3.53767e-22
MSTRG.19479	proleg	proleg_control	-2.79542	4.37936e-11	4.56904e-10
MSTRG.20283	proleg	proleg_control	-2.786	1.11812e-38	4.25924e-37
MSTRG.12414	proleg	proleg_control	-2.78146	4.05173e-10	3.91836e-09
MSTRG.2190	proleg	proleg_control	-2.7773	2.23881e-05	0.000129754	XP_023947029.1 uncharacterized protein LOC112052251 [Bicyclus anynana]
MSTRG.14991	proleg	proleg_control	-2.76867	3.63104e-08	2.93349e-07
MSTRG.11174	proleg	proleg_control	-2.76696	1.55658e-09	1.42241e-08	XP_023952435.1 circadian clock-controlled protein-like [Bicyclus anynana]
MSTRG.7810	proleg	proleg_control	-2.76551	4.02628e-08	3.2428e-07	sp|Q03270|PO12_NASVI Retrovirus-related Pol polyprotein from type-1 retrotransposable element R1 2 (Fragment) OS=Nasonia vitripennis OX=7425 PE=4 SV=1
MSTRG.17762	proleg	proleg_control	-2.76056	3.84396e-32	1.21377e-30	XP_023942097.1 T-box transcription factor TBX20-like isoform X2 [Bicyclus anynana]
MSTRG.4174	proleg	proleg_control	-2.73994	0.000246759	0.00120925
MSTRG.3180	proleg	proleg_control	-2.72885	3.23729e-06	2.10215e-05	XP_023954809.1 uncharacterized protein LOC112058318 [Bicyclus anynana]
MSTRG.1127	proleg	proleg_control	-2.71793	1.93153e-14	2.64204e-13	AON96610.1 adenosine receptor A2 [Bicyclus anynana]
MSTRG.8719	proleg	proleg_control	-2.71688	2.97227e-61	1.93774e-59
MSTRG.13118	proleg	proleg_control	-2.71397	3.66696e-85	3.53322e-83
MSTRG.7049	proleg	proleg_control	-2.70186	4.95369e-176	1.54555e-173
MSTRG.12191	proleg	proleg_control	-2.7011	6.04177e-11	6.22906e-10	XP_026729272.1 larval cuticle protein 1-like isoform X2 [Trichoplusia ni]
MSTRG.16285	proleg	proleg_control	-2.69981	2.91899e-12	3.33774e-11
MSTRG.3178	proleg	proleg_control	-2.69581	3.52972e-20	6.812e-19
MSTRG.22555	proleg	proleg_control	-2.68199	4.62807e-10	4.4462e-09
MSTRG.10987	proleg	proleg_control	-2.67552	1.23639e-16	1.99528e-15
MSTRG.22598	proleg	proleg_control	-2.67183	4.91864e-157	1.17189e-154	XP_010812572.1 tubulin alpha-3 chain isoform X1 [Bos taurus]
MSTRG.15984	proleg	proleg_control	-2.66692	1.00954e-07	7.70021e-07
MSTRG.13774	proleg	proleg_control	-2.66079	6.12499e-06	3.84396e-05
MSTRG.17812	proleg	proleg_control	-2.65731	1.79407e-40	7.14573e-39
MSTRG.11425	proleg	proleg_control	-2.65382	1.21464e-07	9.18975e-07
MSTRG.16286	proleg	proleg_control	-2.64521	6.13301e-08	4.81816e-07	XP_023952668.1 uncharacterized protein LOC112056466 [Bicyclus anynana]
MSTRG.8214	proleg	proleg_control	-2.64128	1.355e-192	4.6726e-190
MSTRG.18142	proleg	proleg_control	-2.64103	9.20932e-26	2.29865e-24	XP_023954794.1 transcription factor Sox-14 [Bicyclus anynana]
MSTRG.8294	proleg	proleg_control	-2.6309	0	0
MSTRG.5134	proleg	proleg_control	-2.62844	4.4606e-16	6.95026e-15	XP_023950006.1 FMRFamide receptor-like [Bicyclus anynana]
MSTRG.1416	proleg	proleg_control	-2.60459	4.39105e-09	3.86436e-08	tr|A0A1E1VZ73|A0A1E1VZ73_PECGO G_PROTEIN_RECEP_F1_2 domain-containing protein (Fragment) OS=Pectinophora gossypiella OX=13191 GN=g.5629 PE=3 SV=1
MSTRG.1890	proleg	proleg_control	-2.60023	7.02104e-22	1.45346e-20
MSTRG.2499	proleg	proleg_control	-2.59661	6.0218e-61	3.88717e-59
MSTRG.20117	proleg	proleg_control	-2.59438	4.06033e-144	8.44548e-142	XP_023934882.1 uncharacterized protein LOC112043618 [Bicyclus anynana]
MSTRG.3844	proleg	proleg_control	-2.59007	4.74397e-13	5.79897e-12	XP_023947319.1 muscle-specific protein 20 [Bicyclus anynana]
MSTRG.609	proleg	proleg_control	-2.56488	7.4543e-32	2.33129e-30	XP_023944897.1 uncharacterized protein LOC112050753 [Bicyclus anynana]
MSTRG.17950	proleg	proleg_control	-2.55466	1.09642e-20	2.15728e-19	XP_023955266.1 zinc finger protein SNAI2-like [Bicyclus anynana]
MSTRG.13147	proleg	proleg_control	-2.55323	4.47896e-41	1.81149e-39	XP_039755106.1 uncharacterized protein LOC120630044 [Pararge aegeria]
MSTRG.14522	proleg	proleg_control	-2.54553	1.10257e-13	1.42205e-12
MSTRG.13228	proleg	proleg_control	-2.54286	4.74893e-05	0.000262199
MSTRG.15006	proleg	proleg_control	-2.53983	4.32539e-08	3.47516e-07	KAF9405395.1 hypothetical protein HW555_013853 [Spodoptera exigua]
MSTRG.12687	proleg	proleg_control	-2.53666	1.1263e-11	1.23507e-10	XP_023935681.1 mucin-2-like [Bicyclus anynana]
MSTRG.17046	proleg	proleg_control	-2.53165	2.12849e-13	2.68448e-12	XP_023953429.1 frizzled-2-like, partial [Bicyclus anynana]
MSTRG.16947	proleg	proleg_control	-2.52028	2.19061e-11	2.35486e-10	KOB73166.1 putative monocarboxylate transporter [Operophtera brumata]
MSTRG.7548	proleg	proleg_control	-2.50031	0.000431622	0.0020236
MSTRG.12350	proleg	proleg_control	-2.48557	2.44236e-59	1.51681e-57
MSTRG.2918	proleg	proleg_control	-2.48139	4.81094e-08	3.84171e-07	XP_023935333.1 sodium channel subunit beta-2-like isoform X1 [Bicyclus anynana]
MSTRG.1296	proleg	proleg_control	-2.46454	1.32537e-15	2.00088e-14
MSTRG.14982	proleg	proleg_control	-2.46398	0.00147831	0.00615758
MSTRG.16810	proleg	proleg_control	-2.43854	7.59209e-43	3.17849e-41
MSTRG.12973	proleg	proleg_control	-2.4357	2.82192e-05	0.000160986	XP_023938078.1 uncharacterized protein LOC112045920 isoform X1 [Bicyclus anynana]
MSTRG.16280	proleg	proleg_control	-2.43521	5.75567e-32	1.80869e-30
MSTRG.2219	proleg	proleg_control	-2.42864	5.55377e-06	3.50056e-05	tr|A0A229ATT8|A0A229ATT8_ECOLX G_PROTEIN_RECEP_F1_2 domain-containing protein (Fragment) OS=Escherichia coli OX=562 GN=CDL37_04785 PE=4 SV=1
MSTRG.17687	proleg	proleg_control	-2.42117	8.68776e-16	1.32841e-14
MSTRG.18471	proleg	proleg_control	-2.41361	7.0968e-05	0.000383333	XP_037965260.1 uncharacterized protein LOC119691581 [Plutella xylostella]
MSTRG.13051	proleg	proleg_control	-2.41181	1.59226e-135	2.98071e-133
MSTRG.827	proleg	proleg_control	-2.40699	0.00833395	0.0286786
MSTRG.5337	proleg	proleg_control	-2.40245	7.19213e-06	4.46028e-05
MSTRG.10584	proleg	proleg_control	-2.39938	7.95622e-09	6.83661e-08
MSTRG.15472	proleg	proleg_control	-2.39904	2.80167e-05	0.000160061	tr|A0A1Y1LHC9|A0A1Y1LHC9_PHOPY Endonuclease (Fragment) OS=Photinus pyralis OX=7054 PE=4 SV=1
MSTRG.17618	proleg	proleg_control	-2.39543	1.07553e-25	2.66422e-24	tr|A0A6J1NJ99|A0A6J1NJ99_BICAN RBR-type E3 ubiquitin transferase OS=Bicyclus anynana OX=110368 GN=LOC112052231 PE=3 SV=1
MSTRG.877	proleg	proleg_control	-2.39452	0.00190783	0.00773521	tr|A0A2H1WKQ2|A0A2H1WKQ2_SPOFR SFRICE_009238 OS=Spodoptera frugiperda OX=7108 GN=SFRICE_009238 PE=4 SV=1
MSTRG.8910	proleg	proleg_control	-2.38953	2.53977e-10	2.49671e-09
MSTRG.16496	proleg	proleg_control	-2.36522	1.19741e-06	8.19796e-06
MSTRG.8988	proleg	proleg_control	-2.36509	8.12272e-11	8.28973e-10
MSTRG.3927	proleg	proleg_control	-2.3647	1.87448e-06	1.25707e-05
MSTRG.6798	proleg	proleg_control	-2.35725	4.91271e-24	1.13139e-22
MSTRG.19283	proleg	proleg_control	-2.35703	5.96615e-28	1.60865e-26	tr|A0A0L7LM40|A0A0L7LM40_9NEOP Muscle M-line assembly protein unc-89 OS=Operophtera brumata OX=104452 GN=OBRU01_01734 PE=4 SV=1
MSTRG.7832	proleg	proleg_control	-2.34069	8.01918e-06	4.9591e-05	XP_023951366.1 allatostatin-A receptor [Bicyclus anynana]
MSTRG.2674	proleg	proleg_control	-2.34011	1.3291e-08	1.12148e-07
MSTRG.17038	proleg	proleg_control	-2.33156	8.67898e-13	1.03296e-11	XP_023947066.1 protein msta-like isoform X1 [Bicyclus anynana]
MSTRG.16649	proleg	proleg_control	-2.33148	0.000919464	0.00402292
MSTRG.7521	proleg	proleg_control	-2.31814	0.00148909	0.00619856
MSTRG.10752	proleg	proleg_control	-2.29504	5.74587e-12	6.40799e-11	XP_023950482.1 melanization protease 1-like [Bicyclus anynana]
MSTRG.11214	proleg	proleg_control	-2.29162	0.0131494	0.0425877
MSTRG.6448	proleg	proleg_control	-2.2854	8.67692e-06	5.33563e-05
MSTRG.15250	proleg	proleg_control	-2.27969	2.24941e-48	1.06412e-46
MSTRG.13894	proleg	proleg_control	-2.27621	3.23319e-05	0.000182699
MSTRG.16099	proleg	proleg_control	-2.26881	1.75085e-07	1.30581e-06
MSTRG.9906	proleg	proleg_control	-2.26627	3.05535e-08	2.4837e-07
MSTRG.19300	proleg	proleg_control	-2.24957	0.000254332	0.00124172	XP_023945016.1 obscurin isoform X10 [Bicyclus anynana]
MSTRG.981	proleg	proleg_control	-2.23256	7.31192e-13	8.76628e-12
MSTRG.12278	proleg	proleg_control	-2.2243	0.0159034	0.0499037
MSTRG.15126	proleg	proleg_control	-2.2205	6.52726e-22	1.35337e-20
MSTRG.14224	proleg	proleg_control	-2.21912	3.20485e-06	2.08315e-05
MSTRG.16643	proleg	proleg_control	-2.21727	0.00166452	0.00686123	CAB3252964.1 unnamed protein product [Arctia plantaginis]
MSTRG.21529	proleg	proleg_control	-2.21267	2.89924e-56	1.69606e-54	XP_023946908.1 calcium-binding protein E63-1 isoform X1 [Bicyclus anynana]
MSTRG.7604	proleg	proleg_control	-2.20633	5.38133e-07	3.82621e-06
MSTRG.22621	proleg	proleg_control	-2.20084	6.16003e-05	0.000335081
MSTRG.21515	proleg	proleg_control	-2.20057	1.36422e-05	8.15175e-05	sp|P29786|TRY3_AEDAE Trypsin 3A1 OS=Aedes aegypti OX=7159 GN=AAEL007818 PE=2 SV=2
MSTRG.22170	proleg	proleg_control	-2.19337	2.3851e-15	3.53957e-14	XP_023942430.1 venom allergen 5-like [Bicyclus anynana]
MSTRG.2662	proleg	proleg_control	-2.19008	9.85946e-15	1.3818e-13	XP_023943280.1 chitooligosaccharidolytic beta-N-acetylglucosaminidase [Bicyclus anynana]
MSTRG.13124	proleg	proleg_control	-2.18751	2.88607e-06	1.8919e-05
MSTRG.17884	proleg	proleg_control	-2.18432	9.72047e-08	7.42723e-07
MSTRG.783	proleg	proleg_control	-2.18298	1.39122e-08	1.17013e-07	XP_023937510.1 mucin-5AC-like [Bicyclus anynana]
MSTRG.22624	proleg	proleg_control	-2.17456	1.59071e-32	5.08407e-31
MSTRG.18959	proleg	proleg_control	-2.17295	0.0144953	0.0461707	XP_035447863.1 uncharacterized protein LOC118274479 isoform X2 [Spodoptera frugiperda]
MSTRG.12428	proleg	proleg_control	-2.16769	1.86666e-161	4.70397e-159
MSTRG.10201	proleg	proleg_control	-2.16545	9.23317e-30	2.66501e-28
MSTRG.3965	proleg	proleg_control	-2.16512	4.39268e-28	1.18684e-26	XP_023945916.1 TWiK family of potassium channels protein 7 isoform X1 [Bicyclus anynana]
MSTRG.8961	proleg	proleg_control	-2.16232	3.26566e-102	3.96234e-100	XP_023939943.1 cartilage oligomeric matrix protein [Bicyclus anynana]
MSTRG.4376	proleg	proleg_control	-2.15964	9.78249e-06	5.97343e-05
MSTRG.20950	proleg	proleg_control	-2.15961	1.37743e-05	8.22316e-05
MSTRG.2311	proleg	proleg_control	-2.1501	0.0151137	0.047769	XP_023939020.1 zinc finger homeobox protein 4 [Bicyclus anynana]
MSTRG.20377	proleg	proleg_control	-2.14976	4.1167e-103	5.18704e-101
MSTRG.1145	proleg	proleg_control	-2.14592	5.95685e-06	3.74741e-05
MSTRG.17830	proleg	proleg_control	-2.13695	8.96195e-46	3.94085e-44	XP_023945371.1 aromatic-L-amino-acid decarboxylase isoform X1 [Bicyclus anynana]
MSTRG.8348	proleg	proleg_control	-2.13106	4.32487e-14	5.72456e-13	XP_026493858.1 uncharacterized protein LOC113399053 isoform X4 [Vanessa tameamea]
MSTRG.11934	proleg	proleg_control	-2.12915	1.14796e-27	3.06372e-26
MSTRG.15521	proleg	proleg_control	-2.11979	1.19872e-07	9.08501e-07	XP_023945781.1 uncharacterized protein LOC112051394 isoform X3 [Bicyclus anynana]
MSTRG.12942	proleg	proleg_control	-2.11772	5.82064e-10	5.53108e-09	XP_023938656.1 juvenile hormone epoxide hydrolase-like [Bicyclus anynana]
MSTRG.20192	proleg	proleg_control	-2.11407	3.74952e-09	3.31537e-08
MSTRG.16646	proleg	proleg_control	-2.11098	5.05538e-122	7.8864e-120
MSTRG.16302	proleg	proleg_control	-2.1083	1.15624e-11	1.26684e-10	XP_023953358.1 uncharacterized protein LOC112057099 [Bicyclus anynana]
MSTRG.18298	proleg	proleg_control	-2.1048	1.453e-10	1.4579e-09
MSTRG.7989	proleg	proleg_control	-2.10438	2.52349e-05	0.000145034	XP_022112792.1 regulator of G-protein signaling 19 [Pieris rapae]
MSTRG.22674	proleg	proleg_control	-2.10205	6.72937e-10	6.36691e-09	XP_023953444.1 glucose dehydrogenase [FAD, quinone]-like, partial [Bicyclus anynana]
MSTRG.15595	proleg	proleg_control	-2.10141	4.18243e-15	6.04929e-14
MSTRG.2574	proleg	proleg_control	-2.101	8.9238e-06	5.4746e-05	XP_023950006.1 FMRFamide receptor-like [Bicyclus anynana]
MSTRG.7177	proleg	proleg_control	-2.10047	6.13012e-13	7.41043e-12	tr|A0A452EW66|A0A452EW66_CAPHI Solute carrier family 23 member 1 OS=Capra hircus OX=9925 GN=LOC102175184 PE=4 SV=1
MSTRG.9632	proleg	proleg_control	-2.09866	1.4832e-31	4.57315e-30
MSTRG.17494	proleg	proleg_control	-2.0943	0.000230339	0.0011403
MSTRG.20442	proleg	proleg_control	-2.09337	9.07605e-07	6.29273e-06
MSTRG.14128	proleg	proleg_control	-2.08977	1.53501e-24	3.59192e-23	tr|A0A6J1NIT0|A0A6J1NIT0_BICAN Beta-sarcoglycan OS=Bicyclus anynana OX=110368 GN=LOC112050792 PE=3 SV=1
MSTRG.21725	proleg	proleg_control	-2.08854	0.000301046	0.00145247
MSTRG.18058	proleg	proleg_control	-2.08706	5.60921e-09	4.89695e-08
MSTRG.8305	proleg	proleg_control	-2.08284	7.47858e-05	0.000401801
MSTRG.4259	proleg	proleg_control	-2.08063	5.39631e-22	1.12422e-20
MSTRG.6940	proleg	proleg_control	-2.07561	6.93119e-10	6.54368e-09
MSTRG.9948	proleg	proleg_control	-2.07512	7.72274e-09	6.6447e-08	XP_023943110.1 uncharacterized protein LOC112049463 [Bicyclus anynana]
MSTRG.3656	proleg	proleg_control	-2.07465	9.86282e-12	1.08698e-10
MSTRG.5833	proleg	proleg_control	-2.07316	2.7147e-17	4.53743e-16	XP_023955083.1 probable uridine nucleosidase 2 [Bicyclus anynana]
MSTRG.3795	proleg	proleg_control	-2.06876	1.02986e-62	7.0656e-61
MSTRG.21182	proleg	proleg_control	-2.06874	9.45306e-07	6.54373e-06	XP_023953767.1 uncharacterized protein LOC112057539, partial [Bicyclus anynana]
MSTRG.18689	proleg	proleg_control	-2.06533	3.72931e-11	3.90638e-10	XP_023953727.1 arginine kinase-like, partial [Bicyclus anynana]
MSTRG.1534	proleg	proleg_control	-2.06481	5.50592e-29	1.54166e-27
MSTRG.4490	proleg	proleg_control	-2.06466	0.000127112	0.000658716
MSTRG.9086	proleg	proleg_control	-2.05811	1.48298e-21	3.03639e-20
MSTRG.7484	proleg	proleg_control	-2.0581	1.62044e-13	2.05559e-12	XP_023952494.1 protein yellow-like isoform X1 [Bicyclus anynana]
MSTRG.2283	proleg	proleg_control	-2.05378	3.66319e-09	3.24341e-08
MSTRG.4524	proleg	proleg_control	-2.05354	0.000654562	0.00294857	tr|G9K4D0|G9K4D0_MUSPF Homeodomain interacting protein kinase 3 (Fragment) OS=Mustela putorius furo OX=9669 PE=2 SV=1
MSTRG.106	proleg	proleg_control	-2.05004	1.6257e-06	1.09867e-05
MSTRG.4176	proleg	proleg_control	-2.0497	1.49347e-14	2.06658e-13	XP_023949191.1 troponin I isoform X10 [Bicyclus anynana]
MSTRG.17524	proleg	proleg_control	-2.04093	3.32357e-55	1.88537e-53	KAG6441159.1 hypothetical protein O3G_MSEX001654 [Manduca sexta]
MSTRG.9984	proleg	proleg_control	-2.04014	2.23495e-07	1.65089e-06	XP_023951671.1 uncharacterized protein LOC112055716 [Bicyclus anynana]
MSTRG.3837	proleg	proleg_control	-2.03876	6.74848e-25	1.61016e-23
MSTRG.5391	proleg	proleg_control	-2.03361	2.02892e-56	1.19224e-54
MSTRG.17009	proleg	proleg_control	-2.02724	8.90935e-48	4.16958e-46	XP_023937117.1 uncharacterized protein LOC112045241 [Bicyclus anynana]
MSTRG.10132	proleg	proleg_control	-2.02356	0.0150057	0.0475139
MSTRG.18856	proleg	proleg_control	-2.02353	0.00104682	0.00452424
MSTRG.17728	proleg	proleg_control	-2.01779	5.68405e-08	4.47619e-07	XP_023947331.1 leucine-rich repeat and immunoglobulin-like domain-containing nogo receptor-interacting protein 1 [Bicyclus anynana]
MSTRG.3458	proleg	proleg_control	-2.0177	8.9008e-16	1.3594e-14
MSTRG.5375	proleg	proleg_control	-2.01624	6.45564e-16	9.95231e-15	XP_023946330.1 uncharacterized protein LOC112051777 [Bicyclus anynana]
MSTRG.17892	proleg	proleg_control	-2.00919	2.24873e-10	2.21393e-09
MSTRG.10311	proleg	proleg_control	-2.00714	2.46938e-14	3.34631e-13
MSTRG.15882	proleg	proleg_control	-2.00547	2.64712e-17	4.43579e-16
MSTRG.2810	proleg	proleg_control	-1.99626	7.79508e-21	1.54067e-19
MSTRG.3302	proleg	proleg_control	-1.99425	4.58948e-05	0.000254079	CAB3235250.1 unnamed protein product [Arctia plantaginis]
MSTRG.1369	proleg	proleg_control	-1.99237	5.14393e-14	6.75411e-13	XP_023944029.1 probable chitinase 10 [Bicyclus anynana]
MSTRG.19704	proleg	proleg_control	-1.99154	0.00917871	0.0311843
MSTRG.16266	proleg	proleg_control	-1.98908	2.64238e-24	6.13931e-23	XP_023942209.1 tubulin beta chain-like isoform X2 [Bicyclus anynana]
MSTRG.4375	proleg	proleg_control	-1.98114	2.83207e-06	1.85836e-05
MSTRG.22098	proleg	proleg_control	-1.97724	5.64242e-15	8.02805e-14
MSTRG.7388	proleg	proleg_control	-1.97488	0.000231884	0.00114665
MSTRG.16246	proleg	proleg_control	-1.97411	6.59769e-09	5.718e-08	XP_023942211.1 uncharacterized protein LOC112048785 [Bicyclus anynana]
MSTRG.4691	proleg	proleg_control	-1.97128	0.000636998	0.00288133	XP_023941444.1 uncharacterized protein LOC112048217 isoform X2 [Bicyclus anynana]
MSTRG.15809	proleg	proleg_control	-1.97041	8.61033e-06	5.29717e-05	XP_028002855.1 tubulin alpha-3 chain [Eptesicus fuscus]
MSTRG.20129	proleg	proleg_control	-1.96733	7.82475e-10	7.34495e-09	tr|A0A4X1UWV2|A0A4X1UWV2_PIG Uncharacterized protein OS=Sus scrofa OX=9823 PE=4 SV=1
MSTRG.16803	proleg	proleg_control	-1.96685	2.01017e-62	1.36483e-60
MSTRG.10183	proleg	proleg_control	-1.96571	9.09321e-27	2.37839e-25	tr|A0A0A9X7I5|A0A0A9X7I5_LYGHE Tubulin beta chain (Fragment) OS=Lygus hesperus OX=30085 GN=TBB1_2 PE=3 SV=1
MSTRG.11384	proleg	proleg_control	-1.96046	7.03855e-07	4.92962e-06	KZC10438.1 hypothetical protein WN55_01867 [Dufourea novaeangliae]
MSTRG.17010	proleg	proleg_control	-1.96041	2.30569e-06	1.52827e-05	XP_023937117.1 uncharacterized protein LOC112045241 [Bicyclus anynana]
MSTRG.17110	proleg	proleg_control	-1.95933	1.61976e-10	1.61779e-09
MSTRG.13227	proleg	proleg_control	-1.95742	9.86852e-25	2.32585e-23	CAF4830065.1 unnamed protein product [Pieris macdunnoughi]
MSTRG.7488	proleg	proleg_control	-1.95655	1.05225e-06	7.25717e-06	XP_023952497.1 protein yellow-like isoform X2 [Bicyclus anynana]
MSTRG.22067	proleg	proleg_control	-1.95337	0.00945634	0.0319783	XP_023953559.1 DNA repair protein complementing XP-A cells homolog, partial [Bicyclus anynana]
MSTRG.20568	proleg	proleg_control	-1.95309	0.00410651	0.0153572
MSTRG.22337	proleg	proleg_control	-1.95147	5.16888e-25	1.236e-23
MSTRG.8620	proleg	proleg_control	-1.95034	2.03563e-12	2.3669e-11
MSTRG.12624	proleg	proleg_control	-1.94827	0.00810921	0.0279934	tr|A0A835L6N3|A0A835L6N3_SPOEX Uncharacterized protein OS=Spodoptera exigua OX=7107 GN=HW555_003928 PE=4 SV=1
MSTRG.16830	proleg	proleg_control	-1.94657	2.95021e-21	5.93848e-20
MSTRG.5158	proleg	proleg_control	-1.94336	4.1234e-18	7.19482e-17
MSTRG.22504	proleg	proleg_control	-1.93761	1.41637e-10	1.42223e-09
MSTRG.8087	proleg	proleg_control	-1.9358	1.436e-08	1.20702e-07	XP_023952886.1 multiple coagulation factor deficiency protein 2 homolog [Bicyclus anynana]
MSTRG.8605	proleg	proleg_control	-1.93449	0.0104509	0.0348647
MSTRG.6581	proleg	proleg_control	-1.93058	1.95937e-10	1.94365e-09	XP_023940559.1 neurogenic locus notch homolog protein 1 [Bicyclus anynana]
MSTRG.8720	proleg	proleg_control	-1.93038	1.37182e-25	3.36635e-24
MSTRG.22288	proleg	proleg_control	-1.93017	0.00638892	0.0227254
MSTRG.7101	proleg	proleg_control	-1.92881	2.41518e-07	1.77901e-06	sp|Q2HJD7|3HIDH_BOVIN 3-hydroxyisobutyrate dehydrogenase, mitochondrial OS=Bos taurus OX=9913 GN=HIBADH PE=2 SV=1
MSTRG.3340	proleg	proleg_control	-1.92092	9.43347e-11	9.57523e-10
MSTRG.15738	proleg	proleg_control	-1.911	1.09022e-31	3.38537e-30	XP_023944412.1 protein lethal(2)essential for life-like [Bicyclus anynana]
MSTRG.20441	proleg	proleg_control	-1.90935	2.9307e-15	4.30537e-14
MSTRG.20443	proleg	proleg_control	-1.90774	5.25034e-10	5.01461e-09
MSTRG.20070	proleg	proleg_control	-1.90315	0.000231254	0.00114396
MSTRG.18684	proleg	proleg_control	-1.90132	1.0574e-09	9.79233e-09	XP_023950045.1 arginine kinase isoform X1 [Bicyclus anynana]
MSTRG.5178	proleg	proleg_control	-1.89547	4.6448e-22	9.78543e-21	XP_023950658.1 SET and MYND domain-containing protein 4-like [Bicyclus anynana]
MSTRG.11383	proleg	proleg_control	-1.89129	0.000176544	0.00089356
MSTRG.7371	proleg	proleg_control	-1.89092	4.19839e-11	4.38722e-10	XP_023948809.1 uncharacterized protein LOC112053580 isoform X2 [Bicyclus anynana]
MSTRG.20810	proleg	proleg_control	-1.88857	0.0137954	0.0443294
MSTRG.17988	proleg	proleg_control	-1.88437	6.69681e-52	3.5102e-50	XP_039764869.1 chitin deacetylase 1 [Pararge aegeria]
MSTRG.18362	proleg	proleg_control	-1.88146	8.54543e-12	9.44176e-11
MSTRG.17919	proleg	proleg_control	-1.88041	5.6761e-08	4.47262e-07
MSTRG.10335	proleg	proleg_control	-1.88008	0.0107244	0.0356502
MSTRG.8169	proleg	proleg_control	-1.87399	4.0368e-15	5.84511e-14
MSTRG.6921	proleg	proleg_control	-1.87283	1.06384e-10	1.0765e-09
MSTRG.11780	proleg	proleg_control	-1.86997	7.06969e-06	4.3885e-05
MSTRG.3657	proleg	proleg_control	-1.86824	2.73014e-23	6.10507e-22	OWR46398.1 hypothetical protein KGM_205161 [Danaus plexippus plexippus]
MSTRG.3092	proleg	proleg_control	-1.86389	3.51953e-05	0.000197939	XP_023936626.1 protein decapentaplegic [Bicyclus anynana]
MSTRG.11838	proleg	proleg_control	-1.86374	1.80608e-50	9.17321e-49
MSTRG.12274	proleg	proleg_control	-1.8625	5.92342e-20	1.12331e-18	tr|A0A6J1NA11|A0A6J1NA11_BICAN Protein kinase C OS=Bicyclus anynana OX=110368 GN=LOC112048560 PE=3 SV=1
MSTRG.7375	proleg	proleg_control	-1.86014	0.0103169	0.0344614	XP_023952451.1 uncharacterized protein LOC112056280 [Bicyclus anynana]
MSTRG.6727	proleg	proleg_control	-1.85883	8.15868e-23	1.79683e-21	XP_023938289.1 unconventional myosin-XVIIIa isoform X2 [Bicyclus anynana]
MSTRG.2631	proleg	proleg_control	-1.8517	0.000232851	0.00115056
MSTRG.20983	proleg	proleg_control	-1.84809	4.75719e-22	9.99009e-21
MSTRG.244	proleg	proleg_control	-1.84801	1.88096e-06	1.26013e-05
MSTRG.12524	proleg	proleg_control	-1.84591	4.60623e-07	3.30197e-06	XP_023937844.1 uncharacterized protein ZK1073.1 isoform X4 [Bicyclus anynana]
MSTRG.8304	proleg	proleg_control	-1.84393	3.12712e-06	2.03667e-05
MSTRG.5588	proleg	proleg_control	-1.83051	4.74988e-09	4.16059e-08
MSTRG.13066	proleg	proleg_control	-1.82518	7.41601e-32	2.32487e-30	XP_023934080.1 circadian clock-controlled protein-like [Bicyclus anynana]
MSTRG.17215	proleg	proleg_control	-1.82429	2.57003e-12	2.95418e-11	XP_023948158.1 protein msta isoform X1 [Bicyclus anynana]
MSTRG.3976	proleg	proleg_control	-1.82354	8.07599e-08	6.23249e-07	XP_023952649.1 uncharacterized protein LOC112056446 [Bicyclus anynana]
MSTRG.18242	proleg	proleg_control	-1.82273	0.00665799	0.0235355
MSTRG.8876	proleg	proleg_control	-1.81656	4.52785e-65	3.26005e-63
MSTRG.21111	proleg	proleg_control	-1.81162	0.00325766	0.0125149
MSTRG.12520	proleg	proleg_control	-1.80788	0.0150981	0.0477396
MSTRG.15612	proleg	proleg_control	-1.80697	2.74729e-06	1.80725e-05
MSTRG.8051	proleg	proleg_control	-1.80687	0.0065328	0.0231476
MSTRG.20930	proleg	proleg_control	-1.80048	6.99944e-09	6.05417e-08	XP_023934506.1 spondin-2-like [Bicyclus anynana]
MSTRG.5208	proleg	proleg_control	-1.79818	0.000707151	0.00316371	XP_023944458.1 LOW QUALITY PROTEIN: PDZ domain-containing protein 8 [Bicyclus anynana]
MSTRG.11172	proleg	proleg_control	-1.79655	3.14868e-12	3.57852e-11
MSTRG.20829	proleg	proleg_control	-1.79548	1.09755e-161	2.82007e-159	XP_023951396.1 sarcalumenin [Bicyclus anynana]
MSTRG.4175	proleg	proleg_control	-1.79106	5.58024e-12	6.23389e-11
MSTRG.12612	proleg	proleg_control	-1.78759	1.81419e-11	1.96472e-10	tr|H3GB98|H3GB98_PHYRM Reverse transcriptase Ty1/copia-type domain-containing protein OS=Phytophthora ramorum OX=164328 PE=4 SV=1
MSTRG.12732	proleg	proleg_control	-1.78676	1.11334e-09	1.02814e-08
MSTRG.11774	proleg	proleg_control	-1.78158	0.00121712	0.00518167	tr|A0A3P8QTD7|A0A3P8QTD7_ASTCA Reverse transcriptase domain-containing protein OS=Astatotilapia calliptera OX=8154 PE=3 SV=1
MSTRG.14212	proleg	proleg_control	-1.76769	7.26356e-07	5.08449e-06
MSTRG.4007	proleg	proleg_control	-1.76746	2.3269e-13	2.92066e-12
MSTRG.6937	proleg	proleg_control	-1.76442	0.00269819	0.0105638
MSTRG.18739	proleg	proleg_control	-1.7615	0.00399701	0.0150034	XP_023949767.1 elongation factor 1-alpha [Bicyclus anynana]
MSTRG.878	proleg	proleg_control	-1.76121	0.0140583	0.0450635	XP_023933839.1 uncharacterized protein LOC112042885 isoform X1 [Bicyclus anynana]
MSTRG.21209	proleg	proleg_control	-1.75924	6.10593e-63	4.25596e-61	XP_023953906.1 myosin heavy chain, muscle isoform X35 [Bicyclus anynana]
MSTRG.17139	proleg	proleg_control	-1.75887	2.64954e-48	1.24891e-46
MSTRG.6550	proleg	proleg_control	-1.75229	9.41742e-10	8.77085e-09	XP_023943876.1 alpha-tocopherol transfer protein-like [Bicyclus anynana]
MSTRG.18220	proleg	proleg_control	-1.75175	5.76984e-46	2.54572e-44
MSTRG.1753	proleg	proleg_control	-1.7517	3.29411e-10	3.20937e-09
MSTRG.10184	proleg	proleg_control	-1.74763	6.67263e-17	1.09161e-15	XP_038658920.1 tubulin beta chain-like [Scyliorhinus canicula]
MSTRG.5589	proleg	proleg_control	-1.74504	6.77678e-24	1.55522e-22
MSTRG.509	proleg	proleg_control	-1.74116	8.95679e-91	9.54226e-89
MSTRG.9756	proleg	proleg_control	-1.7384	3.97051e-05	0.000222064
MSTRG.6639	proleg	proleg_control	-1.73734	3.18757e-11	3.37944e-10
MSTRG.16751	proleg	proleg_control	-1.73579	0.000205944	0.00102964
MSTRG.5771	proleg	proleg_control	-1.72759	4.99459e-47	2.29646e-45
MSTRG.16764	proleg	proleg_control	-1.7242	0.00572272	0.0206188
MSTRG.10556	proleg	proleg_control	-1.72252	1.36848e-06	9.32045e-06	XP_023952443.1 uncharacterized protein LOC112056274 [Bicyclus anynana]
MSTRG.12751	proleg	proleg_control	-1.72026	1.31808e-08	1.11361e-07	XP_023954573.1 spondin-1-like [Bicyclus anynana]
MSTRG.2110	proleg	proleg_control	-1.7165	4.02497e-15	5.83443e-14
MSTRG.3389	proleg	proleg_control	-1.71357	9.70918e-10	9.02974e-09	XP_023953605.1 uncharacterized protein LOC112057348, partial [Bicyclus anynana]
MSTRG.14317	proleg	proleg_control	-1.71184	1.09565e-10	1.10612e-09	XP_023936303.1 b(0,+)-type amino acid transporter 1-like isoform X1 [Bicyclus anynana]
MSTRG.10064	proleg	proleg_control	-1.71066	1.54335e-17	2.6231e-16
MSTRG.22147	proleg	proleg_control	-1.71006	1.75351e-08	1.46543e-07
MSTRG.21238	proleg	proleg_control	-1.70859	6.10883e-20	1.15679e-18
MSTRG.18969	proleg	proleg_control	-1.70242	2.65133e-98	3.10205e-96
MSTRG.16811	proleg	proleg_control	-1.70126	2.2521e-14	3.06454e-13
MSTRG.7848	proleg	proleg_control	-1.69759	0.0014297	0.0059741
MSTRG.105	proleg	proleg_control	-1.69585	1.92594e-74	1.58726e-72	XP_023947919.1 titin [Bicyclus anynana]
MSTRG.7121	proleg	proleg_control	-1.69537	1.26518e-09	1.16343e-08
MSTRG.4988	proleg	proleg_control	-1.69285	0.000774942	0.00344115
MSTRG.3019	proleg	proleg_control	-1.69268	0.00212794	0.00855616	XP_023951792.1 glycogen phosphorylase [Bicyclus anynana]
MSTRG.15255	proleg	proleg_control	-1.69121	2.07527e-62	1.39458e-60
MSTRG.10110	proleg	proleg_control	-1.69058	2.7937e-10	2.73403e-09
MSTRG.12323	proleg	proleg_control	-1.69019	2.89788e-08	2.36302e-07
MSTRG.11028	proleg	proleg_control	-1.68555	3.21797e-12	3.65093e-11
MSTRG.3519	proleg	proleg_control	-1.683	2.88657e-15	4.25007e-14
MSTRG.3597	proleg	proleg_control	-1.68239	8.65297e-05	0.000460181	tr|A0A7D5YYI0|A0A7D5YYI0_9NEOP Cytochrome P450 21 (Fragment) OS=Streltzoviella insularis OX=1206366 PE=2 SV=1
MSTRG.19491	proleg	proleg_control	-1.67954	1.43134e-17	2.43588e-16	XP_023949023.1 uncharacterized protein LOC112053728 isoform X2 [Bicyclus anynana]
MSTRG.7499	proleg	proleg_control	-1.67651	0.00443796	0.0164652
MSTRG.17897	proleg	proleg_control	-1.67533	1.49672e-58	9.12236e-57	XP_034829326.1 tensin-1 isoform X2 [Maniola hyperantus]
MSTRG.7999	proleg	proleg_control	-1.67527	6.44836e-05	0.000350184
MSTRG.15262	proleg	proleg_control	-1.66818	7.47601e-05	0.000401801
MSTRG.16211	proleg	proleg_control	-1.66671	0.000112575	0.00058866
MSTRG.16922	proleg	proleg_control	-1.66505	3.72917e-11	3.90638e-10
MSTRG.11043	proleg	proleg_control	-1.66481	3.55174e-23	7.88848e-22
MSTRG.20740	proleg	proleg_control	-1.66373	1.28268e-06	8.7634e-06
MSTRG.2940	proleg	proleg_control	-1.66267	1.20196e-13	1.54417e-12	XP_023949357.1 leucine-rich repeat, immunoglobulin-like domain and transmembrane domain-containing protein 3 [Bicyclus anynana]
MSTRG.2826	proleg	proleg_control	-1.66231	1.37537e-07	1.0358e-06
MSTRG.20945	proleg	proleg_control	-1.66222	1.00473e-09	9.31773e-09	XP_023949480.1 probable serine/threonine-protein kinase kinX isoform X6 [Bicyclus anynana]
MSTRG.14562	proleg	proleg_control	-1.65993	4.25631e-52	2.23995e-50
MSTRG.17826	proleg	proleg_control	-1.64944	3.01555e-13	3.75269e-12
MSTRG.17239	proleg	proleg_control	-1.64868	0.0015043	0.00624402
MSTRG.11381	proleg	proleg_control	-1.6464	7.78982e-10	7.31741e-09	XP_023943196.1 tropomyosin-2 isoform X36 [Bicyclus anynana]
MSTRG.17275	proleg	proleg_control	-1.64095	3.88408e-08	3.13212e-07
MSTRG.20458	proleg	proleg_control	-1.63933	2.89627e-15	4.25956e-14	XP_023939634.1 periplakin isoform X2 [Bicyclus anynana]
MSTRG.9088	proleg	proleg_control	-1.63313	9.21715e-05	0.000488006	tr|A0A1B6HLL2|A0A1B6HLL2_9HEMI Reverse transcriptase domain-containing protein OS=Homalodisca liturata OX=320908 GN=g.6008 PE=4 SV=1
MSTRG.19994	proleg	proleg_control	-1.63262	3.84966e-06	2.48014e-05
MSTRG.9885	proleg	proleg_control	-1.63173	4.19537e-14	5.55876e-13	XP_039761397.1 ryanodine receptor isoform X15 [Pararge aegeria]
MSTRG.10705	proleg	proleg_control	-1.63008	8.83893e-34	2.91018e-32
MSTRG.17989	proleg	proleg_control	-1.62954	3.62465e-07	2.62562e-06	XP_039764869.1 chitin deacetylase 1 [Pararge aegeria]
MSTRG.8987	proleg	proleg_control	-1.62927	6.84595e-06	4.25566e-05	XP_023933937.1 antichymotrypsin-1-like [Bicyclus anynana]
MSTRG.16608	proleg	proleg_control	-1.62893	2.55867e-10	2.51153e-09	tr|A0A6J1MLZ7|A0A6J1MLZ7_BICAN Endonuclease OS=Bicyclus anynana OX=110368 GN=LOC112042979 PE=4 SV=1
MSTRG.3473	proleg	proleg_control	-1.6286	5.60111e-29	1.56497e-27	XP_023944214.1 facilitated trehalose transporter Tret1-like [Bicyclus anynana]
MSTRG.16898	proleg	proleg_control	-1.62747	3.86892e-36	1.3852e-34	XP_023943214.1 protein Fer3-like [Bicyclus anynana]
MSTRG.18244	proleg	proleg_control	-1.62681	0.00136292	0.00572623
MSTRG.8725	proleg	proleg_control	-1.62276	7.76716e-63	5.35689e-61
MSTRG.687	proleg	proleg_control	-1.62228	4.6945e-34	1.54954e-32	XP_023941594.1 flocculation protein FLO11-like isoform X1 [Bicyclus anynana]
MSTRG.5083	proleg	proleg_control	-1.62195	0.00713107	0.0250122
MSTRG.19537	proleg	proleg_control	-1.6203	0.000791574	0.00350788	XP_023951980.1 uncharacterized protein LOC112055920 [Bicyclus anynana]
MSTRG.7607	proleg	proleg_control	-1.61805	0.000517121	0.00238772
MSTRG.12975	proleg	proleg_control	-1.6154	0.00143847	0.00600591	XP_021195645.1 glutamate receptor 4-like [Helicoverpa armigera]
MSTRG.5266	proleg	proleg_control	-1.61479	0.001874	0.00761689	tr|A0A194QMX6|A0A194QMX6_PAPMA BrkDBD domain-containing protein OS=Papilio machaon OX=76193 GN=RR48_11751 PE=4 SV=1
MSTRG.6942	proleg	proleg_control	-1.6137	1.63972e-06	1.10757e-05	XP_022831538.1 uncharacterized protein LOC111360005 isoform X1 [Spodoptera litura]
MSTRG.1752	proleg	proleg_control	-1.61312	7.01151e-11	7.17804e-10
MSTRG.17990	proleg	proleg_control	-1.61298	5.3242e-15	7.58352e-14	XP_039764524.1 chitin deacetylase 1 isoform X1 [Pararge aegeria]
MSTRG.15241	proleg	proleg_control	-1.611	2.93864e-11	3.12819e-10	XP_023950833.1 uncharacterized protein LOC112055076 [Bicyclus anynana]
MSTRG.4704	proleg	proleg_control	-1.60978	0.00149316	0.00620561
MSTRG.22226	proleg	proleg_control	-1.60939	0.000122129	0.000635576
MSTRG.7990	proleg	proleg_control	-1.60871	5.02017e-06	3.18568e-05
MSTRG.16076	proleg	proleg_control	-1.60677	3.29866e-06	2.13882e-05
MSTRG.20395	proleg	proleg_control	-1.60518	9.85287e-07	6.80971e-06	XP_023945962.1 dorsal-ventral patterning tolloid-like protein 1 isoform X3 [Bicyclus anynana]
MSTRG.1067	proleg	proleg_control	-1.60387	0.000327008	0.00156448
MSTRG.20737	proleg	proleg_control	-1.59877	3.76184e-10	3.64879e-09	XP_023945638.1 inverted formin-2 [Bicyclus anynana]
MSTRG.10156	proleg	proleg_control	-1.59836	0.000589445	0.00268664	XP_023954965.1 beta-1,3-galactosyltransferase 5-like isoform X1 [Bicyclus anynana]
MSTRG.6572	proleg	proleg_control	-1.59749	0.0034827	0.0132821	XP_023952834.1 peptidoglycan-recognition protein LB-like [Bicyclus anynana]
MSTRG.16545	proleg	proleg_control	-1.59609	0.00107077	0.00461863
MSTRG.17044	proleg	proleg_control	-1.59595	1.58993e-37	5.86887e-36	XP_023947091.1 protein msta [Bicyclus anynana]
MSTRG.19164	proleg	proleg_control	-1.59189	2.85742e-07	2.09182e-06	XP_023945296.1 glutaminase liver isoform, mitochondrial isoform X2 [Bicyclus anynana]
MSTRG.9069	proleg	proleg_control	-1.58961	0.00351206	0.0133785	CAF4877094.1 unnamed protein product [Pieris macdunnoughi]
MSTRG.3848	proleg	proleg_control	-1.58761	2.20981e-10	2.17888e-09	XP_023947321.1 muscle LIM protein Mlp84B isoform X2 [Bicyclus anynana]
MSTRG.15049	proleg	proleg_control	-1.58754	8.31995e-98	9.56356e-96	XP_039760376.1 potassium channel subfamily K member 18 isoform X2 [Pararge aegeria]
MSTRG.16231	proleg	proleg_control	-1.58699	3.37178e-32	1.06724e-30
MSTRG.12787	proleg	proleg_control	-1.58673	4.81915e-13	5.88538e-12
MSTRG.16576	proleg	proleg_control	-1.57637	2.26842e-40	8.98048e-39	XP_023935583.1 uncharacterized protein LOC112044082 [Bicyclus anynana]
MSTRG.18395	proleg	proleg_control	-1.57122	1.21864e-09	1.12142e-08	tr|A0A7E5W7U7|A0A7E5W7U7_TRINI Endonuclease OS=Trichoplusia ni OX=7111 GN=LOC113500240 PE=4 SV=1
MSTRG.15239	proleg	proleg_control	-1.56498	0.000143179	0.000735481	XP_023950836.1 uncharacterized protein LOC112055078 [Bicyclus anynana]
MSTRG.4051	proleg	proleg_control	-1.5613	2.36244e-09	2.13205e-08
MSTRG.159	proleg	proleg_control	-1.56102	1.21434e-09	1.11825e-08
MSTRG.17536	proleg	proleg_control	-1.55949	2.54986e-09	2.29645e-08
MSTRG.9296	proleg	proleg_control	-1.55934	2.77196e-05	0.00015855
MSTRG.15680	proleg	proleg_control	-1.5551	0.0154835	0.0487846
MSTRG.11248	proleg	proleg_control	-1.54467	0.0041711	0.0155544	tr|A0A2W1BVH6|A0A2W1BVH6_HELAM Reverse transcriptase domain-containing protein OS=Helicoverpa armigera OX=29058 GN=HaOG203142 PE=4 SV=1
MSTRG.14213	proleg	proleg_control	-1.54257	1.87716e-05	0.000110043
MSTRG.2155	proleg	proleg_control	-1.54167	3.72629e-11	3.90638e-10	XP_023946861.1 glycogen-binding subunit 76A isoform X1 [Bicyclus anynana]
MSTRG.3185	proleg	proleg_control	-1.54063	5.50956e-19	9.95824e-18	XP_034826855.1 cadherin-86C [Maniola hyperantus]
MSTRG.13778	proleg	proleg_control	-1.54055	0.000422808	0.00198512
MSTRG.12119	proleg	proleg_control	-1.53892	5.77776e-174	1.68248e-171	XP_023936036.1 mucin-2-like isoform X1 [Bicyclus anynana]
MSTRG.8826	proleg	proleg_control	-1.538	0.0149737	0.0474522	tr|A0A0A9XZG7|A0A0A9XZG7_LYGHE Endonuclease (Fragment) OS=Lygus hesperus OX=30085 GN=CM83_21903 PE=4 SV=1
MSTRG.9288	proleg	proleg_control	-1.53631	1.58507e-06	1.07176e-05
MSTRG.21791	proleg	proleg_control	-1.53437	5.56724e-12	6.22467e-11
MSTRG.22234	proleg	proleg_control	-1.53288	8.02975e-05	0.000429652
MSTRG.22097	proleg	proleg_control	-1.53092	4.16639e-19	7.57231e-18	XP_023950795.1 MATH and LRR domain-containing protein PFE0570w isoform X7 [Bicyclus anynana]
MSTRG.2066	proleg	proleg_control	-1.53037	0.000915769	0.00400943
MSTRG.18683	proleg	proleg_control	-1.52936	4.21603e-09	3.72284e-08	XP_023950048.1 low molecular weight phosphotyrosine protein phosphatase-like isoform X1 [Bicyclus anynana]
MSTRG.16961	proleg	proleg_control	-1.52825	2.50815e-16	3.97422e-15	XP_023948595.1 fatty-acid amide hydrolase 2-B-like isoform X1 [Bicyclus anynana]
MSTRG.15886	proleg	proleg_control	-1.52819	0.000181391	0.000915617
MSTRG.2981	proleg	proleg_control	-1.52804	4.25434e-07	3.05473e-06	XP_023936656.1 cadherin-related tumor suppressor [Bicyclus anynana]
MSTRG.1144	proleg	proleg_control	-1.52607	0.000393392	0.00185967
MSTRG.107	proleg	proleg_control	-1.52555	4.139e-06	2.6587e-05	tr|A0A6J2JEQ0|A0A6J2JEQ0_BOMMA Endonuclease OS=Bombyx mandarina OX=7092 GN=LOC114241349 PE=4 SV=1
MSTRG.18265	proleg	proleg_control	-1.52101	5.0464e-08	4.01506e-07
MSTRG.14079	proleg	proleg_control	-1.51962	0.00167627	0.00689879
MSTRG.18432	proleg	proleg_control	-1.51916	0.00278006	0.0108422
MSTRG.20938	proleg	proleg_control	-1.51561	4.31644e-06	2.76454e-05
MSTRG.13738	proleg	proleg_control	-1.51387	1.6507e-06	1.11442e-05
MSTRG.5837	proleg	proleg_control	-1.51317	0.000174792	0.000886062
MSTRG.192	proleg	proleg_control	-1.51154	4.29224e-06	2.75174e-05	XP_023941148.1 WD repeat-containing protein 47 isoform X3 [Bicyclus anynana]
MSTRG.11207	proleg	proleg_control	-1.50786	1.76228e-05	0.000103695
MSTRG.7902	proleg	proleg_control	-1.50686	0.00372462	0.0140818
MSTRG.8564	proleg	proleg_control	-1.50407	5.69839e-05	0.000311912
MSTRG.6943	proleg	proleg_control	-1.49941	5.70764e-08	4.49207e-07	XP_023942019.1 uncharacterized protein LOC112048632 isoform X1 [Bicyclus anynana]
MSTRG.9834	proleg	proleg_control	-1.49891	0.000530254	0.00244664
MSTRG.10149	proleg	proleg_control	-1.49788	1.37258e-44	5.89714e-43
MSTRG.21029	proleg	proleg_control	-1.49714	2.12455e-05	0.000123514
MSTRG.22354	proleg	proleg_control	-1.4967	5.9931e-05	0.000327496
MSTRG.21419	proleg	proleg_control	-1.49657	1.58044e-18	2.77987e-17
MSTRG.22575	proleg	proleg_control	-1.49644	2.17062e-06	1.44238e-05	XP_023943964.1 skin secretory protein xP2-like [Bicyclus anynana]
MSTRG.19500	proleg	proleg_control	-1.49592	2.2319e-08	1.84639e-07	XP_023949033.1 ubiquitin carboxyl-terminal hydrolase isozyme L3 [Bicyclus anynana]
MSTRG.11221	proleg	proleg_control	-1.49381	0.00485744	0.0178097
MSTRG.10084	proleg	proleg_control	-1.49318	1.17949e-06	8.08795e-06
MSTRG.11921	proleg	proleg_control	-1.49244	8.61859e-05	0.000458539
MSTRG.8077	proleg	proleg_control	-1.49066	4.08342e-05	0.000227893
MSTRG.13511	proleg	proleg_control	-1.49021	0.000407255	0.00191898
MSTRG.9915	proleg	proleg_control	-1.48995	4.91126e-06	3.11959e-05
MSTRG.1632	proleg	proleg_control	-1.48926	0.00867245	0.0297419	XP_023947516.1 papilin isoform X2 [Bicyclus anynana]
MSTRG.4411	proleg	proleg_control	-1.48713	4.49969e-11	4.68712e-10
MSTRG.931	proleg	proleg_control	-1.48576	0.00698717	0.02456
MSTRG.10927	proleg	proleg_control	-1.4826	2.86777e-14	3.85824e-13
MSTRG.8318	proleg	proleg_control	-1.48113	6.15054e-06	3.8563e-05	XP_013198748.1 PREDICTED: uncharacterized protein LOC106141656 [Amyelois transitella]
MSTRG.21352	proleg	proleg_control	-1.47905	1.21322e-05	7.30607e-05
MSTRG.21616	proleg	proleg_control	-1.47723	0.000450724	0.00210263
MSTRG.2937	proleg	proleg_control	-1.4764	0.00194675	0.00787791
MSTRG.21951	proleg	proleg_control	-1.47511	5.73554e-07	4.06043e-06
MSTRG.15935	proleg	proleg_control	-1.47494	0.000147177	0.00075513
MSTRG.17217	proleg	proleg_control	-1.47387	8.04443e-13	9.61809e-12	XP_023948168.1 protein msta-like isoform X2 [Bicyclus anynana]
MSTRG.3420	proleg	proleg_control	-1.47374	0.0134994	0.0434847
MSTRG.3888	proleg	proleg_control	-1.47055	3.42076e-07	2.48479e-06	XP_023946953.1 uncharacterized protein LOC112052196 [Bicyclus anynana]
MSTRG.5112	proleg	proleg_control	-1.47041	6.39423e-20	1.20909e-18
MSTRG.21836	proleg	proleg_control	-1.46986	5.61561e-21	1.11665e-19
MSTRG.2387	proleg	proleg_control	-1.46413	0.000137983	0.000710741
MSTRG.21122	proleg	proleg_control	-1.46399	5.38737e-10	5.13053e-09
MSTRG.1626	proleg	proleg_control	-1.46145	2.44641e-85	2.39237e-83	XP_023947502.1 uncharacterized protein LOC112052591 [Bicyclus anynana]
MSTRG.17980	proleg	proleg_control	-1.46002	0.00104407	0.00451534
MSTRG.21935	proleg	proleg_control	-1.45892	0.0118928	0.0390097
MSTRG.18676	proleg	proleg_control	-1.45871	0.00272941	0.0106733
MSTRG.13677	proleg	proleg_control	-1.45778	0.00725611	0.0253964
MSTRG.19723	proleg	proleg_control	-1.4573	0.00230636	0.00919456
MSTRG.15783	proleg	proleg_control	-1.45726	1.40644e-21	2.88872e-20	XP_023939006.1 muscle M-line assembly protein unc-89-like isoform X9 [Bicyclus anynana]
MSTRG.14885	proleg	proleg_control	-1.45439	6.47864e-22	1.34542e-20
MSTRG.13764	proleg	proleg_control	-1.45298	0.00182108	0.00742484
MSTRG.1090	proleg	proleg_control	-1.44891	8.96446e-50	4.46655e-48
MSTRG.8520	proleg	proleg_control	-1.44828	0.000739396	0.00329559
MSTRG.19071	proleg	proleg_control	-1.44362	5.20659e-29	1.46097e-27	XP_023939520.1 uncharacterized protein LOC112046907 [Bicyclus anynana]
MSTRG.4582	proleg	proleg_control	-1.44148	9.3526e-05	0.000494778	XP_023953034.1 probable cytochrome P450 301a1, mitochondrial [Bicyclus anynana]
MSTRG.13050	proleg	proleg_control	-1.44039	0.00118681	0.0050658
MSTRG.21525	proleg	proleg_control	-1.43909	0.00806777	0.0278724
MSTRG.6237	proleg	proleg_control	-1.43759	1.39571e-06	9.49602e-06	XP_023933772.1 uncharacterized protein LOC112042831 [Bicyclus anynana]
MSTRG.11518	proleg	proleg_control	-1.43625	1.05298e-08	8.9541e-08
MSTRG.21790	proleg	proleg_control	-1.43351	2.07752e-07	1.53807e-06
MSTRG.15872	proleg	proleg_control	-1.43083	3.19231e-06	2.07603e-05
MSTRG.15359	proleg	proleg_control	-1.42941	0.000687443	0.00308396
MSTRG.17566	proleg	proleg_control	-1.4259	0.00701019	0.0246344	sp|P10394|POL4_DROME Retrovirus-related Pol polyprotein from transposon 412 OS=Drosophila melanogaster OX=7227 GN=POL PE=4 SV=1
MSTRG.16863	proleg	proleg_control	-1.42552	8.3394e-14	1.08412e-12	XP_023937247.1 glyceraldehyde-3-phosphate dehydrogenase 2 [Bicyclus anynana]
MSTRG.12061	proleg	proleg_control	-1.4246	0.00284115	0.0110509	XP_023935019.1 adhesive plaque matrix protein-like isoform X2 [Bicyclus anynana]
MSTRG.14805	proleg	proleg_control	-1.42429	3.24075e-07	2.36057e-06
MSTRG.12826	proleg	proleg_control	-1.42063	6.88772e-06	4.27959e-05	XP_023937395.1 uncharacterized protein LOC112045454 isoform X1 [Bicyclus anynana]
MSTRG.2089	proleg	proleg_control	-1.41909	1.00001e-07	7.63201e-07
MSTRG.15977	proleg	proleg_control	-1.41293	1.76652e-06	1.18893e-05	PZC82838.1 hypothetical protein B5X24_HaOG209623 [Helicoverpa armigera]
MSTRG.10669	proleg	proleg_control	-1.41117	1.90392e-05	0.00011128
MSTRG.18283	proleg	proleg_control	-1.40824	0.0100148	0.0336238
MSTRG.17266	proleg	proleg_control	-1.40705	1.99349e-06	1.33279e-05	tr|A0A4C2ABC0|A0A4C2ABC0_EUMVA Endonuclease OS=Eumeta variegata OX=151549 GN=EVAR_46830_1 PE=4 SV=1
MSTRG.22031	proleg	proleg_control	-1.40617	0.00339995	0.0129968
MSTRG.15259	proleg	proleg_control	-1.40367	1.61974e-13	2.05559e-12	KPI93710.1 hypothetical protein RR46_12875 [Papilio xuthus]
MSTRG.20023	proleg	proleg_control	-1.40051	3.18999e-05	0.000180491
MSTRG.6031	proleg	proleg_control	-1.39831	0.000180685	0.00091311	CAG9101291.1 unnamed protein product [Plutella xylostella]
MSTRG.3895	proleg	proleg_control	-1.39831	3.49046e-24	8.08109e-23	XP_023938882.1 teneurin-a isoform X3 [Bicyclus anynana]
MSTRG.9519	proleg	proleg_control	-1.39694	1.27307e-17	2.17785e-16
MSTRG.8335	proleg	proleg_control	-1.3962	6.14442e-17	1.00772e-15
MSTRG.5152	proleg	proleg_control	-1.39615	0.00989664	0.0332783
MSTRG.5822	proleg	proleg_control	-1.38824	6.82385e-05	0.00036935	CAG9576142.1 unnamed protein product [Danaus chrysippus]
MSTRG.5677	proleg	proleg_control	-1.38755	8.6216e-37	3.12957e-35	XP_023954990.1 zinc finger protein 841 isoform X2 [Bicyclus anynana]
MSTRG.21295	proleg	proleg_control	-1.38646	1.40533e-35	4.91077e-34	XP_023936731.1 26S proteasome non-ATPase regulatory subunit 11 [Bicyclus anynana]
MSTRG.12286	proleg	proleg_control	-1.38448	0.0135116	0.0435134
MSTRG.8985	proleg	proleg_control	-1.38205	4.26612e-05	0.00023728
MSTRG.21701	proleg	proleg_control	-1.38014	2.77877e-25	6.69356e-24	XP_023949557.1 LOW QUALITY PROTEIN: multidrug resistance protein homolog 49-like [Bicyclus anynana]
MSTRG.2153	proleg	proleg_control	-1.37581	5.77167e-07	4.0838e-06
MSTRG.18701	proleg	proleg_control	-1.37011	0.00027239	0.001322
MSTRG.15009	proleg	proleg_control	-1.36987	0.000112766	0.000589425
MSTRG.21408	proleg	proleg_control	-1.36906	9.11725e-16	1.39083e-14
MSTRG.4987	proleg	proleg_control	-1.36895	3.64535e-06	2.35429e-05
MSTRG.9512	proleg	proleg_control	-1.36718	0.00166508	0.00686138
MSTRG.12496	proleg	proleg_control	-1.36441	4.23355e-05	0.000235669
MSTRG.19207	proleg	proleg_control	-1.36283	0.00302046	0.0116824
MSTRG.16351	proleg	proleg_control	-1.36219	3.51978e-11	3.70556e-10
MSTRG.1066	proleg	proleg_control	-1.36203	0.000972017	0.00423448	XP_023935739.1 uncharacterized protein LOC112044214 [Bicyclus anynana]
MSTRG.3547	proleg	proleg_control	-1.36148	6.29769e-09	5.47248e-08	XP_023939022.1 nose resistant to fluoxetine protein 6-like [Bicyclus anynana]
MSTRG.13226	proleg	proleg_control	-1.36052	2.79902e-06	1.83944e-05	XP_023936154.1 glutamate receptor ionotropic, kainate 2-like [Bicyclus anynana]
MSTRG.18029	proleg	proleg_control	-1.35981	0.0001083	0.000567441
MSTRG.16892	proleg	proleg_control	-1.35962	1.36941e-06	9.32195e-06
MSTRG.8101	proleg	proleg_control	-1.35828	9.65874e-07	6.67905e-06	XP_023950724.1 pro-resilin-like [Bicyclus anynana]
MSTRG.10986	proleg	proleg_control	-1.35642	0.00906544	0.0308336	KAG6439144.1 hypothetical protein O3G_MSEX000524 [Manduca sexta]
MSTRG.10925	proleg	proleg_control	-1.35395	2.6852e-13	3.35433e-12	XP_023937614.1 anoctamin-8-like isoform X3 [Bicyclus anynana]
MSTRG.2513	proleg	proleg_control	-1.35394	0.00642495	0.0228412
MSTRG.17709	proleg	proleg_control	-1.34687	4.22291e-12	4.74996e-11
MSTRG.6022	proleg	proleg_control	-1.34094	2.65313e-58	1.60215e-56
MSTRG.16767	proleg	proleg_control	-1.33752	0.000703835	0.00314995
MSTRG.12877	proleg	proleg_control	-1.33735	8.85216e-08	6.79149e-07	XP_023954335.1 toll-like receptor 6 [Bicyclus anynana]
MSTRG.17766	proleg	proleg_control	-1.33484	0.00652083	0.023113
MSTRG.1336	proleg	proleg_control	-1.33476	8.6667e-08	6.657e-07
MSTRG.15490	proleg	proleg_control	-1.3338	1.22288e-12	1.44366e-11	QOW41321.1 beta-tubulin, partial [Athetis dissimilis]
MSTRG.3598	proleg	proleg_control	-1.3299	5.18197e-07	3.69247e-06	XP_026763651.2 cytochrome P450 CYP12A2-like [Galleria mellonella]
MSTRG.422	proleg	proleg_control	-1.32914	0.00233486	0.00929688
MSTRG.8546	proleg	proleg_control	-1.32866	6.08302e-05	0.000331581
MSTRG.9207	proleg	proleg_control	-1.3282	0.00990413	0.0332949
MSTRG.11140	proleg	proleg_control	-1.32757	4.66448e-15	6.68746e-14	XP_023952434.1 circadian clock-controlled protein-like [Bicyclus anynana]
MSTRG.22084	proleg	proleg_control	-1.32655	3.2499e-08	2.63858e-07	XP_023950037.1 aminopeptidase N-like [Bicyclus anynana]
MSTRG.5874	proleg	proleg_control	-1.3245	4.57297e-05	0.000253272	tr|A0A2J7PYD3|A0A2J7PYD3_9NEOP Endonuclease OS=Cryptotermes secundus OX=105785 GN=B7P43_G01721 PE=4 SV=1
MSTRG.1069	proleg	proleg_control	-1.32377	3.34847e-08	2.71524e-07
MSTRG.3161	proleg	proleg_control	-1.32307	5.56564e-13	6.75923e-12
MSTRG.19063	proleg	proleg_control	-1.32293	1.99567e-20	3.88578e-19	XP_023939515.1 ATP-dependent 6-phosphofructokinase [Bicyclus anynana]
MSTRG.14604	proleg	proleg_control	-1.3215	1.16703e-18	2.075e-17
MSTRG.16781	proleg	proleg_control	-1.3209	6.92705e-08	5.38387e-07
MSTRG.13564	proleg	proleg_control	-1.31991	6.33112e-08	4.9619e-07
MSTRG.9672	proleg	proleg_control	-1.31951	1.62368e-09	1.48063e-08
MSTRG.20934	proleg	proleg_control	-1.31838	0.00134989	0.0056852
MSTRG.7298	proleg	proleg_control	-1.31777	7.38687e-37	2.68882e-35
MSTRG.3165	proleg	proleg_control	-1.31474	4.14293e-10	4.00066e-09	tr|A0A6J2JP13|A0A6J2JP13_BOMMA Endonuclease OS=Bombyx mandarina OX=7092 GN=LOC114243863 PE=4 SV=1
MSTRG.20867	proleg	proleg_control	-1.3143	1.90985e-08	1.59102e-07
MSTRG.67	proleg	proleg_control	-1.31226	2.47866e-05	0.000142897	XP_023937816.1 60S ribosomal protein L10a-like [Bicyclus anynana]
MSTRG.13388	proleg	proleg_control	-1.31218	0.000272813	0.00132356	tr|A0A6I5SWE5|A0A6I5SWE5_WOLPI Integrase catalytic domain-containing protein (Fragment) OS=Wolbachia pipientis OX=955 GN=EUZ93_00095 PE=4 SV=1
MSTRG.12514	proleg	proleg_control	-1.31098	1.26492e-35	4.43197e-34
MSTRG.22071	proleg	proleg_control	-1.30645	7.97067e-78	7.05728e-76	XP_039749892.1 facilitated trehalose transporter Tret1-2 homolog [Pararge aegeria]
MSTRG.20834	proleg	proleg_control	-1.30469	4.15368e-10	4.00808e-09
MSTRG.6155	proleg	proleg_control	-1.30404	1.79843e-05	0.000105727
MSTRG.3066	proleg	proleg_control	-1.30323	0.000340273	0.00162439
MSTRG.12305	proleg	proleg_control	-1.30046	9.42758e-08	7.21606e-07
MSTRG.6055	proleg	proleg_control	-1.29989	1.28604e-05	7.72683e-05
MSTRG.18052	proleg	proleg_control	-1.29849	1.54986e-59	9.71742e-58
MSTRG.20059	proleg	proleg_control	-1.29635	0.00567271	0.0204611
MSTRG.6533	proleg	proleg_control	-1.29625	8.68436e-11	8.84225e-10
MSTRG.18351	proleg	proleg_control	-1.29489	0.00921128	0.0312775
MSTRG.11225	proleg	proleg_control	-1.29477	4.2579e-07	3.05561e-06	XP_023941186.1 putative mediator of RNA polymerase II transcription subunit 29 [Bicyclus anynana]
MSTRG.12140	proleg	proleg_control	-1.29151	0.000376697	0.00178461
MSTRG.19488	proleg	proleg_control	-1.28919	8.35731e-45	3.60244e-43
MSTRG.1720	proleg	proleg_control	-1.28899	0.000285893	0.00138344
MSTRG.10692	proleg	proleg_control	-1.28591	2.81869e-05	0.000160871	XP_023948209.1 chymotrypsin-C-like [Bicyclus anynana]
MSTRG.18725	proleg	proleg_control	-1.28191	0.00455532	0.0168624
MSTRG.11529	proleg	proleg_control	-1.28146	2.46552e-11	2.64172e-10	XP_034833533.1 probable isocitrate dehydrogenase [NAD] subunit alpha, mitochondrial [Maniola hyperantus]
MSTRG.10939	proleg	proleg_control	-1.28097	1.77518e-06	1.19414e-05
MSTRG.9446	proleg	proleg_control	-1.28071	5.73797e-18	9.93268e-17
MSTRG.12351	proleg	proleg_control	-1.27982	0.0142034	0.0454007
MSTRG.14540	proleg	proleg_control	-1.27923	6.09731e-38	2.28283e-36
MSTRG.1490	proleg	proleg_control	-1.27855	1.92357e-06	1.28802e-05
MSTRG.9740	proleg	proleg_control	-1.27841	3.76138e-07	2.72015e-06	XP_023947131.1 aldo-keto reductase AKR2E4-like [Bicyclus anynana]
MSTRG.14886	proleg	proleg_control	-1.27814	0.000364436	0.00172903
MSTRG.8986	proleg	proleg_control	-1.27677	0.00173194	0.00709452
MSTRG.478	proleg	proleg_control	-1.2747	0.00961182	0.0324538
MSTRG.10670	proleg	proleg_control	-1.27437	0.000916198	0.00400997	CAB3254660.1 unnamed protein product [Arctia plantaginis]
MSTRG.12668	proleg	proleg_control	-1.2724	1.41663e-05	8.43798e-05
MSTRG.7086	proleg	proleg_control	-1.26632	7.07159e-13	8.50148e-12	XP_023944572.1 BAG domain-containing protein Samui isoform X1 [Bicyclus anynana]
MSTRG.14546	proleg	proleg_control	-1.26346	0.0106003	0.0353127
MSTRG.21344	proleg	proleg_control	-1.26088	0.000559145	0.00256285
MSTRG.20952	proleg	proleg_control	-1.25566	1.8557e-06	1.24575e-05
MSTRG.6941	proleg	proleg_control	-1.25422	7.23539e-33	2.32955e-31	XP_023941999.1 uncharacterized protein LOC112048621 isoform X2 [Bicyclus anynana]
MSTRG.14126	proleg	proleg_control	-1.25309	0.00456188	0.0168819	XP_030033604.1 proteasome subunit alpha type-2 [Manduca sexta]
MSTRG.6802	proleg	proleg_control	-1.2505	0.000129808	0.000671005
MSTRG.4489	proleg	proleg_control	-1.24982	3.31798e-12	3.75789e-11
MSTRG.6844	proleg	proleg_control	-1.24882	0.00043394	0.00203229
MSTRG.16923	proleg	proleg_control	-1.2486	0.000215971	0.00107444	XP_023942642.1 glutaredoxin-C4-like [Bicyclus anynana]
MSTRG.4096	proleg	proleg_control	-1.247	0.00129157	0.00545959
MSTRG.9985	proleg	proleg_control	-1.2462	1.11028e-09	1.02603e-08	XP_023951671.1 uncharacterized protein LOC112055716 [Bicyclus anynana]
MSTRG.21073	proleg	proleg_control	-1.24612	3.53719e-20	6.81638e-19	XP_023934552.1 ensconsin-like isoform X3 [Bicyclus anynana]
MSTRG.66	proleg	proleg_control	-1.24474	1.13135e-19	2.12093e-18	XP_023937804.1 paramyosin, long form isoform X1 [Bicyclus anynana]
MSTRG.10285	proleg	proleg_control	-1.24156	3.13892e-05	0.000177755
MSTRG.15685	proleg	proleg_control	-1.24149	0.000139612	0.00071857
MSTRG.20237	proleg	proleg_control	-1.24041	9.92424e-28	2.65945e-26
MSTRG.3645	proleg	proleg_control	-1.24005	6.45413e-06	4.03699e-05
MSTRG.9812	proleg	proleg_control	-1.23961	0.00240687	0.00955166	XP_023935258.1 aldo-keto reductase AKR2E4-like [Bicyclus anynana]
MSTRG.16424	proleg	proleg_control	-1.23667	0.00406484	0.0152187	XP_023945555.1 dynein light chain 1, axonemal [Bicyclus anynana]
MSTRG.9627	proleg	proleg_control	-1.23637	0.0014912	0.00619947	XP_023948019.1 LOW QUALITY PROTEIN: proteasome subunit beta type-4-like [Bicyclus anynana]
MSTRG.11691	proleg	proleg_control	-1.23387	0.00231235	0.00921565
MSTRG.17489	proleg	proleg_control	-1.22888	9.4259e-05	0.000498053
MSTRG.1110	proleg	proleg_control	-1.22792	1.65209e-24	3.85899e-23	XP_023948181.1 laccase-4-like [Bicyclus anynana]
MSTRG.12315	proleg	proleg_control	-1.22745	8.47309e-05	0.000451531	XP_023951606.1 cytochrome P450 4C1-like [Bicyclus anynana]
MSTRG.5196	proleg	proleg_control	-1.22671	0.0134172	0.0433053
MSTRG.20724	proleg	proleg_control	-1.22609	5.55817e-05	0.000304873	XP_041968235.1 protein ANTAGONIST OF LIKE HETEROCHROMATIN PROTEIN 1-like [Aricia agestis]
MSTRG.3111	proleg	proleg_control	-1.22607	1.50598e-11	1.63906e-10
MSTRG.12204	proleg	proleg_control	-1.22598	0.00300909	0.0116557	XP_023943615.1 endocuticle structural glycoprotein SgAbd-2-like [Bicyclus anynana]
MSTRG.17769	proleg	proleg_control	-1.2252	3.06309e-22	6.50547e-21
MSTRG.19215	proleg	proleg_control	-1.21953	2.03098e-07	1.50532e-06
MSTRG.21230	proleg	proleg_control	-1.21742	0.0131603	0.042602
MSTRG.21459	proleg	proleg_control	-1.21641	1.06928e-64	7.65673e-63
MSTRG.12144	proleg	proleg_control	-1.21613	0.00018877	0.00094921
MSTRG.5812	proleg	proleg_control	-1.21555	9.94494e-06	6.06979e-05	WP_218838628.1 hypothetical protein, partial [Pseudomonas pelagia]
MSTRG.7372	proleg	proleg_control	-1.21537	0.000236745	0.00116628	XP_023953683.1 ananain-like [Bicyclus anynana]
MSTRG.4009	proleg	proleg_control	-1.21454	6.84158e-13	8.24008e-12	OWR45522.1 transient receptor potential-gamma protein isoform 2 [Danaus plexippus plexippus]
MSTRG.10347	proleg	proleg_control	-1.2136	2.75434e-112	3.79925e-110
MSTRG.13197	proleg	proleg_control	-1.21317	1.14079e-37	4.23482e-36
MSTRG.13196	proleg	proleg_control	-1.21303	1.1564e-37	4.28064e-36
MSTRG.19061	proleg	proleg_control	-1.21221	0.00754266	0.026287	XP_023939508.1 uncharacterized protein LOC112046898 isoform X2 [Bicyclus anynana]
MSTRG.5911	proleg	proleg_control	-1.21053	1.12323e-07	8.5376e-07	KPI92981.1 Copia protein [Papilio xuthus]
MSTRG.96	proleg	proleg_control	-1.20973	0.0108535	0.0360244	KRT83113.1 Immunoglobulin, partial [Oryctes borbonicus]
MSTRG.21272	proleg	proleg_control	-1.20835	9.32962e-07	6.46511e-06
MSTRG.589	proleg	proleg_control	-1.20827	1.78234e-10	1.7761e-09	XP_023946750.1 peptide transporter family 1-like isoform X1 [Bicyclus anynana]
MSTRG.918	proleg	proleg_control	-1.20728	3.79075e-66	2.79068e-64
MSTRG.16060	proleg	proleg_control	-1.20624	0.00221306	0.00886634
MSTRG.15741	proleg	proleg_control	-1.20417	5.15949e-06	3.26934e-05	XP_023944414.1 protein lethal(2)essential for life-like [Bicyclus anynana]
MSTRG.21110	proleg	proleg_control	-1.20334	0.00104894	0.00453193
MSTRG.4356	proleg	proleg_control	-1.20172	0.00123774	0.00526089
MSTRG.5641	proleg	proleg_control	-1.20073	0.000363468	0.00172506	XP_023940150.1 uncharacterized protein LOC112047302 isoform X1 [Bicyclus anynana]
MSTRG.17348	proleg	proleg_control	-1.19975	5.6064e-08	4.42567e-07
MSTRG.2222	proleg	proleg_control	-1.1978	0.00167956	0.00690802
MSTRG.6556	proleg	proleg_control	-1.19744	1.34698e-05	8.0671e-05	XP_028157240.1 cytochrome b-c1 complex subunit 6, mitochondrial-like [Ostrinia furnacalis]
MSTRG.3522	proleg	proleg_control	-1.1927	0.00649127	0.023027	tr|A0A811W2A2|A0A811W2A2_PLUXY (diamondback moth) hypothetical protein OS=Plutella xylostella OX=51655 GN=PLXY1_LOCUS1566 PE=4 SV=1
MSTRG.4090	proleg	proleg_control	-1.19158	6.50245e-05	0.000352829
MSTRG.17553	proleg	proleg_control	-1.19083	2.90339e-13	3.61998e-12
MSTRG.16954	proleg	proleg_control	-1.1904	3.10482e-05	0.000176052	XP_023952333.1 26S proteasome non-ATPase regulatory subunit 14 [Bicyclus anynana]
MSTRG.20636	proleg	proleg_control	-1.18963	0.00632819	0.0225278
MSTRG.15258	proleg	proleg_control	-1.18957	0.00194723	0.00787791	XP_023937354.1 uncharacterized protein LOC112045422 [Bicyclus anynana]
MSTRG.18794	proleg	proleg_control	-1.18902	4.06044e-07	2.92191e-06	XP_023935814.1 voltage-dependent calcium channel subunit alpha-2/delta-3 [Bicyclus anynana]
MSTRG.12978	proleg	proleg_control	-1.18894	2.04136e-12	2.37145e-11	XP_023938032.1 glutamate receptor ionotropic, kainate 2-like isoform X2 [Bicyclus anynana]
MSTRG.5649	proleg	proleg_control	-1.18857	5.50839e-14	7.21099e-13
MSTRG.3872	proleg	proleg_control	-1.18801	0.00448118	0.0166161	CDY62505.1 BnaC04g56360D [Brassica napus]
MSTRG.10496	proleg	proleg_control	-1.18738	9.56438e-05	0.000504849	XP_023939420.1 SAP30-binding protein-like [Bicyclus anynana]
MSTRG.14809	proleg	proleg_control	-1.18715	1.04765e-48	5.04722e-47
MSTRG.4696	proleg	proleg_control	-1.18561	1.06188e-08	9.02394e-08
MSTRG.15136	proleg	proleg_control	-1.18537	2.8495e-07	2.08719e-06
MSTRG.7381	proleg	proleg_control	-1.18439	1.10788e-31	3.43208e-30
MSTRG.2994	proleg	proleg_control	-1.18212	0.00976611	0.03289
MSTRG.5681	proleg	proleg_control	-1.1817	8.68014e-11	8.84225e-10	XP_023955006.1 inter-alpha-trypsin inhibitor heavy chain H4-like [Bicyclus anynana]
MSTRG.29	proleg	proleg_control	-1.18055	0.0149795	0.0474593
MSTRG.1795	proleg	proleg_control	-1.18041	1.47372e-06	9.99565e-06
MSTRG.13507	proleg	proleg_control	-1.17897	0.00427199	0.0158944
MSTRG.14121	proleg	proleg_control	-1.17887	1.81212e-09	1.64674e-08
MSTRG.15739	proleg	proleg_control	-1.1755	0.000321909	0.0015419	XP_023944408.1 protein lethal(2)essential for life-like [Bicyclus anynana]
MSTRG.6006	proleg	proleg_control	-1.17541	1.53838e-06	1.04073e-05	XP_023947179.1 26S proteasome non-ATPase regulatory subunit 13 [Bicyclus anynana]
MSTRG.14560	proleg	proleg_control	-1.17509	5.06755e-14	6.6605e-13
MSTRG.22668	proleg	proleg_control	-1.17349	1.7665e-08	1.47535e-07	CAB3252814.1 unnamed protein product, partial [Arctia plantaginis]
MSTRG.6338	proleg	proleg_control	-1.17324	0.00277576	0.0108319
MSTRG.6345	proleg	proleg_control	-1.17268	1.41048e-07	1.06163e-06
MSTRG.5729	proleg	proleg_control	-1.17069	6.29288e-18	1.08789e-16
MSTRG.12790	proleg	proleg_control	-1.17068	0.000993414	0.00432195
MSTRG.9205	proleg	proleg_control	-1.17015	6.57683e-15	9.307e-14	XP_023939743.1 myb-like protein AA [Bicyclus anynana]
MSTRG.17436	proleg	proleg_control	-1.16908	0.00590356	0.0212062	XP_026758262.2 glutaminyl-peptide cyclotransferase-like, partial [Galleria mellonella]
MSTRG.11898	proleg	proleg_control	-1.1675	7.84336e-06	4.85495e-05	XP_023943110.1 uncharacterized protein LOC112049463 [Bicyclus anynana]
MSTRG.12288	proleg	proleg_control	-1.16713	2.75057e-09	2.47043e-08
MSTRG.11478	proleg	proleg_control	-1.16639	0.0062726	0.0223481	tr|A0A2A4JE54|A0A2A4JE54_HELVI PHD-type domain-containing protein OS=Heliothis virescens OX=7102 GN=B5V51_3602 PE=4 SV=1
MSTRG.751	proleg	proleg_control	-1.16627	0.00749089	0.0261274
MSTRG.15046	proleg	proleg_control	-1.16304	1.69221e-13	2.14348e-12
MSTRG.18629	proleg	proleg_control	-1.15904	1.80088e-30	5.41256e-29
MSTRG.5680	proleg	proleg_control	-1.15764	3.13579e-21	6.29272e-20	XP_023955002.1 inter-alpha-trypsin inhibitor heavy chain H3-like isoform X1 [Bicyclus anynana]
MSTRG.15893	proleg	proleg_control	-1.15685	1.25246e-29	3.59131e-28	tr|A0A6J1NYL3|A0A6J1NYL3_BICAN Nuclear protein MDM1 OS=Bicyclus anynana OX=110368 GN=LOC112056479 PE=3 SV=1
MSTRG.17281	proleg	proleg_control	-1.15663	0.00158684	0.00655961	KAG6465517.1 hypothetical protein O3G_MSEX015198 [Manduca sexta]
MSTRG.11380	proleg	proleg_control	-1.15579	0.00234197	0.00932236
MSTRG.12990	proleg	proleg_control	-1.15563	1.26379e-39	4.8996e-38
MSTRG.20671	proleg	proleg_control	-1.15524	0.000117796	0.000614244	tr|S4NSI6|S4NSI6_9NEOP Rlip (Fragment) OS=Pararge aegeria OX=116150 PE=4 SV=1
MSTRG.2547	proleg	proleg_control	-1.15504	0.00239748	0.00952016	XP_023934578.1 proteasome subunit alpha type-6-like [Bicyclus anynana]
MSTRG.11105	proleg	proleg_control	-1.15382	2.01486e-17	3.39367e-16
MSTRG.9817	proleg	proleg_control	-1.15114	0.0018084	0.00737544	XP_023935257.1 aldo-keto reductase AKR2E4-like [Bicyclus anynana]
MSTRG.18344	proleg	proleg_control	-1.15091	0.00883653	0.0301861	XP_023941024.1 adenylate kinase isoenzyme 1 isoform X3 [Bicyclus anynana]
MSTRG.451	proleg	proleg_control	-1.15072	6.18056e-07	4.35171e-06
MSTRG.13799	proleg	proleg_control	-1.15029	2.74801e-08	2.24501e-07
MSTRG.3521	proleg	proleg_control	-1.14856	1.07074e-06	7.37693e-06	tr|A0A811W2A2|A0A811W2A2_PLUXY (diamondback moth) hypothetical protein OS=Plutella xylostella OX=51655 GN=PLXY1_LOCUS1566 PE=4 SV=1
MSTRG.13660	proleg	proleg_control	-1.14792	0.00156103	0.00646313
MSTRG.11401	proleg	proleg_control	-1.14651	0.000542363	0.0024946	XP_023943124.1 proteasome subunit beta type-3 [Bicyclus anynana]
MSTRG.16086	proleg	proleg_control	-1.14615	4.77537e-32	1.50424e-30
MSTRG.12756	proleg	proleg_control	-1.14541	1.47159e-15	2.21398e-14	XP_023954512.1 myosin-8-like isoform X1 [Bicyclus anynana]
MSTRG.6578	proleg	proleg_control	-1.14479	4.38603e-26	1.11169e-24	XP_023951003.1 glucose dehydrogenase [FAD, quinone]-like [Bicyclus anynana]
MSTRG.19665	proleg	proleg_control	-1.14309	2.0829e-06	1.3869e-05	tr|A0A0J7K6G5|A0A0J7K6G5_LASNI Endonuclease OS=Lasius niger OX=67767 GN=RF55_15363 PE=4 SV=1
MSTRG.22486	proleg	proleg_control	-1.14278	1.32167e-18	2.34043e-17
MSTRG.21219	proleg	proleg_control	-1.14087	0.000229617	0.00113715
MSTRG.8765	proleg	proleg_control	-1.14074	4.04934e-10	3.91836e-09
MSTRG.6610	proleg	proleg_control	-1.13836	0.00538435	0.0195393
MSTRG.15302	proleg	proleg_control	-1.13815	0.000902827	0.00395806
MSTRG.18648	proleg	proleg_control	-1.13745	0.000971225	0.00423243
MSTRG.17703	proleg	proleg_control	-1.13377	4.8988e-10	4.69254e-09
MSTRG.17347	proleg	proleg_control	-1.13355	4.19511e-08	3.37463e-07
MSTRG.17890	proleg	proleg_control	-1.13306	7.19438e-10	6.77751e-09	XP_028149561.1 uncharacterized protein LOC114342957, partial [Diabrotica virgifera virgifera]
MSTRG.18079	proleg	proleg_control	-1.13253	0.00127671	0.00540024
MSTRG.2797	proleg	proleg_control	-1.13236	4.94672e-08	3.94294e-07	XP_023936471.1 aminoacylase-1-like [Bicyclus anynana]
MSTRG.15052	proleg	proleg_control	-1.12449	1.63207e-05	9.65103e-05
MSTRG.7498	proleg	proleg_control	-1.12394	1.3568e-11	1.48162e-10
MSTRG.15142	proleg	proleg_control	-1.12369	2.85774e-96	3.22826e-94
MSTRG.7309	proleg	proleg_control	-1.12283	0.000753576	0.00335299
MSTRG.10217	proleg	proleg_control	-1.12241	1.02086e-31	3.17753e-30
MSTRG.7695	proleg	proleg_control	-1.12213	1.66754e-05	9.84302e-05	tr|A0A3P8NSK3|A0A3P8NSK3_ASTCA Actin, cytoplasmic OS=Astatotilapia calliptera OX=8154 PE=3 SV=1
MSTRG.2550	proleg	proleg_control	-1.12102	0.00111858	0.00480459	tr|A0A7R9YFF5|A0A7R9YFF5_9STRA Hypothetical protein (Fragment) OS=Pinguiococcus pyrenoidosus OX=172671 GN=PPYR1160_LOCUS12879 PE=3 SV=1
MSTRG.5775	proleg	proleg_control	-1.1205	3.55105e-40	1.39739e-38
MSTRG.3576	proleg	proleg_control	-1.11866	0.00810195	0.0279758	tr|B1B5M7|B1B5M7_SAMRI Gallerimycin OS=Samia ricini OX=63990 PE=2 SV=1
MSTRG.19515	proleg	proleg_control	-1.11529	3.16323e-15	4.63139e-14	tr|A0A226MFE1|A0A226MFE1_CALSU Asp_Arg_Hydrox domain-containing protein OS=Callipepla squamata OX=9009 GN=ASZ78_006272 PE=3 SV=1
MSTRG.1709	proleg	proleg_control	-1.11528	3.0441e-23	6.79555e-22
MSTRG.4419	proleg	proleg_control	-1.11458	0.00725936	0.025401
MSTRG.16015	proleg	proleg_control	-1.11416	2.54953e-23	5.72072e-22
MSTRG.17893	proleg	proleg_control	-1.11408	6.62407e-08	5.16677e-07	XP_023935608.1 C3 and PZP-like alpha-2-macroglobulin domain-containing protein 8 isoform X2 [Bicyclus anynana]
MSTRG.2412	proleg	proleg_control	-1.11333	1.81742e-07	1.35315e-06
MSTRG.16503	proleg	proleg_control	-1.11192	0.000438455	0.00205124
MSTRG.16504	proleg	proleg_control	-1.11171	0.000450173	0.00210081
MSTRG.8937	proleg	proleg_control	-1.11091	2.08777e-19	3.83167e-18
MSTRG.13071	proleg	proleg_control	-1.10994	2.94741e-12	3.3673e-11
MSTRG.20125	proleg	proleg_control	-1.10948	0.0115884	0.0381545
MSTRG.21048	proleg	proleg_control	-1.10903	4.90397e-05	0.000270575
MSTRG.10013	proleg	proleg_control	-1.10868	1.62221e-12	1.89629e-11	XP_023945527.1 leukocyte elastase inhibitor-like [Bicyclus anynana]
MSTRG.12991	proleg	proleg_control	-1.10687	0.000263336	0.00128185	XP_023937841.1 uncharacterized protein LOC112045759 [Bicyclus anynana]
MSTRG.8769	proleg	proleg_control	-1.10482	0.0101552	0.0340515	NP_001296072.1 proteasome subunit alpha type-4 [Plutella xylostella]
MSTRG.12048	proleg	proleg_control	-1.10468	0.000321934	0.0015419	XP_023951438.1 probable tRNA N6-adenosine threonylcarbamoyltransferase, mitochondrial [Bicyclus anynana]
MSTRG.18222	proleg	proleg_control	-1.10316	0.000153881	0.000787061
MSTRG.12383	proleg	proleg_control	-1.10225	2.03484e-10	2.01393e-09
MSTRG.8615	proleg	proleg_control	-1.10165	1.9102e-05	0.000111597	tr|A0A0L0UPD1|A0A0L0UPD1_9BASI PRE_C2HC domain-containing protein (Fragment) OS=Puccinia striiformis f. sp. tritici PST-78 OX=1165861 GN=PSTG_17601 PE=4 SV=1
MSTRG.3993	proleg	proleg_control	-1.10129	0.000269576	0.00130931
MSTRG.20066	proleg	proleg_control	-1.10054	4.38907e-09	3.86436e-08
MSTRG.18896	proleg	proleg_control	-1.0997	6.09495e-14	7.955e-13	XP_023934052.1 proteasomal ubiquitin receptor ADRM1 isoform X2 [Bicyclus anynana]
MSTRG.519	proleg	proleg_control	-1.09903	0.00647106	0.0229685
MSTRG.3908	proleg	proleg_control	-1.09864	0.000222372	0.00110377
MSTRG.12339	proleg	proleg_control	-1.09815	3.75907e-05	0.000210868
MSTRG.8878	proleg	proleg_control	-1.09809	7.21021e-06	4.46726e-05
MSTRG.14746	proleg	proleg_control	-1.09498	0.00650023	0.0230463
MSTRG.8321	proleg	proleg_control	-1.09097	5.14118e-15	7.33878e-14	XP_023947156.1 UDP-glucuronosyltransferase 2B2-like [Bicyclus anynana]
MSTRG.18070	proleg	proleg_control	-1.08932	0.0140225	0.04496
MSTRG.2639	proleg	proleg_control	-1.08926	0.000234951	0.00115832
MSTRG.16950	proleg	proleg_control	-1.08839	5.85054e-07	4.13514e-06
MSTRG.11392	proleg	proleg_control	-1.08701	1.77258e-48	8.44652e-47
MSTRG.8152	proleg	proleg_control	-1.08644	0.000221879	0.00110175	XP_023941346.1 proteasome subunit alpha type-3 [Bicyclus anynana]
MSTRG.1337	proleg	proleg_control	-1.08482	0.00256479	0.0100958
MSTRG.9780	proleg	proleg_control	-1.084	0.000430276	0.00201874	XP_023952196.1 uncharacterized protein LOC112056084 [Bicyclus anynana]
MSTRG.14203	proleg	proleg_control	-1.0835	2.32423e-06	1.539e-05	XP_023937765.1 serine protease snake-like [Bicyclus anynana]
MSTRG.11255	proleg	proleg_control	-1.08308	5.11959e-07	3.65001e-06	XP_023949437.1 A disintegrin and metalloproteinase with thrombospondin motifs 7 [Bicyclus anynana]
MSTRG.8717	proleg	proleg_control	-1.0799	0.00318261	0.0122517
MSTRG.8185	proleg	proleg_control	-1.07767	0.000225451	0.00111821	XP_023935525.1 proteasome subunit beta type-2 [Bicyclus anynana]
MSTRG.15356	proleg	proleg_control	-1.07663	0.00406328	0.0152173
MSTRG.20446	proleg	proleg_control	-1.07622	0.00127281	0.00538726
MSTRG.2557	proleg	proleg_control	-1.07401	0.00740841	0.0258742
MSTRG.2558	proleg	proleg_control	-1.07387	0.0074182	0.0259014
MSTRG.4777	proleg	proleg_control	-1.07333	0.00886843	0.0302793
MSTRG.3800	proleg	proleg_control	-1.06937	0.0123549	0.0403134
MSTRG.4150	proleg	proleg_control	-1.06785	0.00690343	0.0243179
MSTRG.17607	proleg	proleg_control	-1.0678	3.05912e-12	3.48581e-11	sp|A7DZP8|GPDM_MESAU Glycerol-3-phosphate dehydrogenase, mitochondrial OS=Mesocricetus auratus OX=10036 GN=GPD2 PE=1 SV=1
MSTRG.8771	proleg	proleg_control	-1.06186	0.000298512	0.00144078	tr|A0A2H1WB52|A0A2H1WB52_SPOFR Proteasome subunit alpha type-4 OS=Spodoptera frugiperda OX=7108 GN=SFRICE_003436 PE=3 SV=1
MSTRG.9526	proleg	proleg_control	-1.0616	6.3175e-24	1.45236e-22
MSTRG.14961	proleg	proleg_control	-1.06152	0.00015882	0.000811162
MSTRG.3355	proleg	proleg_control	-1.06142	0.00176834	0.00723231
MSTRG.1971	proleg	proleg_control	-1.06054	1.02202e-05	6.22912e-05
MSTRG.7505	proleg	proleg_control	-1.0604	4.82421e-06	3.07025e-05
MSTRG.1523	proleg	proleg_control	-1.0587	3.36742e-08	2.72893e-07
MSTRG.22390	proleg	proleg_control	-1.05832	0.0066536	0.0235264	XP_023944950.1 NADH dehydrogenase [ubiquinone] 1 beta subcomplex subunit 2, mitochondrial-like [Bicyclus anynana]
MSTRG.20205	proleg	proleg_control	-1.05816	0.0013271	0.00559893	XP_023933972.1 uncharacterized protein LOC112042971 [Bicyclus anynana]
MSTRG.17107	proleg	proleg_control	-1.05787	1.58484e-33	5.17898e-32
MSTRG.10762	proleg	proleg_control	-1.05708	0.00355723	0.0135191	XP_012145921.1 PREDICTED: uncharacterized protein LOC105663162 [Megachile rotundata]
MSTRG.7578	proleg	proleg_control	-1.05623	5.71699e-12	6.38121e-11
MSTRG.4479	proleg	proleg_control	-1.05516	8.91319e-85	8.46365e-83
MSTRG.14839	proleg	proleg_control	-1.05351	0.00686379	0.0241978	XP_013170606.1 PREDICTED: uncharacterized protein LOC106120002 [Papilio xuthus]
MSTRG.20054	proleg	proleg_control	-1.05258	8.57242e-05	0.000456453
MSTRG.6984	proleg	proleg_control	-1.05228	6.80905e-06	4.23675e-05	KPJ11659.1 Two pore calcium channel protein 1 [Papilio machaon]
MSTRG.16298	proleg	proleg_control	-1.051	0.00202215	0.0081709
MSTRG.1906	proleg	proleg_control	-1.0502	1.91521e-07	1.42192e-06
MSTRG.20347	proleg	proleg_control	-1.04999	1.51905e-15	2.27753e-14
MSTRG.9710	proleg	proleg_control	-1.04986	0.0046217	0.0170743
MSTRG.5625	proleg	proleg_control	-1.04816	0.00541483	0.0196391
MSTRG.2569	proleg	proleg_control	-1.04806	0.00694042	0.0244285	tr|G2H0S5|G2H0S5_9ENTR Reverse transcriptase (RNA-dependent DNA polymerase) (Fragment) OS=Candidatus Regiella insecticola 5.15 OX=1005043 GN=Rin_00016570 PE=4 SV=1
MSTRG.15384	proleg	proleg_control	-1.04804	0.00375334	0.0141658	XP_026489579.1 26S proteasome regulatory subunit 10B [Vanessa tameamea]
MSTRG.7275	proleg	proleg_control	-1.048	4.19204e-12	4.72334e-11
MSTRG.18166	proleg	proleg_control	-1.04749	0.00607255	0.0217417
MSTRG.13408	proleg	proleg_control	-1.04729	0.000431612	0.0020236	CAG9574251.1 unnamed protein product [Danaus chrysippus]
MSTRG.2638	proleg	proleg_control	-1.04662	0.00156175	0.00646406
MSTRG.1131	proleg	proleg_control	-1.04499	0.0134546	0.0433832	XP_023949911.1 uncharacterized protein LOC112054372 [Bicyclus anynana]
MSTRG.17650	proleg	proleg_control	-1.04347	0.000937163	0.00409626	XP_023951489.1 proteasome subunit beta type-7 [Bicyclus anynana]
MSTRG.9494	proleg	proleg_control	-1.04341	0.0119786	0.0392517
MSTRG.2131	proleg	proleg_control	-1.04282	0.0022726	0.00907102
MSTRG.13201	proleg	proleg_control	-1.04268	8.73895e-08	6.70856e-07
MSTRG.9079	proleg	proleg_control	-1.04027	1.24946e-19	2.33232e-18	XP_023936612.1 A disintegrin and metalloproteinase with thrombospondin motifs adt-1-like isoform X2 [Bicyclus anynana]
MSTRG.10303	proleg	proleg_control	-1.04016	1.88798e-05	0.000110545	XP_044731965.1 26S proteasome regulatory subunit 8 [Chrysoperla carnea]
MSTRG.8259	proleg	proleg_control	-1.03992	0.000675829	0.00303706
MSTRG.1181	proleg	proleg_control	-1.03695	0.0113487	0.0374877
MSTRG.5207	proleg	proleg_control	-1.03585	0.00458823	0.0169555
MSTRG.7749	proleg	proleg_control	-1.03319	4.43381e-05	0.000246293
MSTRG.9504	proleg	proleg_control	-1.03266	1.34103e-08	1.13081e-07
MSTRG.16739	proleg	proleg_control	-1.03217	0.015588	0.0490903	tr|A0A6J1N3S1|A0A6J1N3S1_BICAN Endonuclease OS=Bicyclus anynana OX=110368 GN=LOC112045551 PE=4 SV=1
MSTRG.6959	proleg	proleg_control	-1.0317	1.80338e-38	6.81024e-37
MSTRG.3262	proleg	proleg_control	-1.03151	1.01493e-15	1.5411e-14
MSTRG.7317	proleg	proleg_control	-1.03137	8.56904e-40	3.3519e-38
MSTRG.3068	proleg	proleg_control	-1.02937	0.00278365	0.0108498
MSTRG.1618	proleg	proleg_control	-1.02824	0.00239899	0.00952327	XP_023947501.1 probable G-protein coupled receptor Mth-like 1 [Bicyclus anynana]
MSTRG.2109	proleg	proleg_control	-1.0282	1.41205e-29	4.03127e-28	XP_023934215.1 puromycin-sensitive aminopeptidase [Bicyclus anynana]
MSTRG.14248	proleg	proleg_control	-1.02668	0.000153728	0.000786587	GBP52226.1 Retrovirus-related Pol polyprotein from transposon 297 [Eumeta japonica]
MSTRG.15879	proleg	proleg_control	-1.02418	0.00177622	0.00725776
MSTRG.3303	proleg	proleg_control	-1.02355	0.0079127	0.0274017	XP_039751515.1 nesprin-1 isoform X6 [Pararge aegeria]
MSTRG.17040	proleg	proleg_control	-1.0235	0.00274637	0.0107332	XP_023947079.1 elongation factor 1-beta' [Bicyclus anynana]
MSTRG.21829	proleg	proleg_control	-1.02251	0.0107019	0.0355932
MSTRG.15689	proleg	proleg_control	-1.02141	0.00075381	0.00335299
MSTRG.1977	proleg	proleg_control	-1.02128	5.3876e-06	3.40073e-05
MSTRG.1312	proleg	proleg_control	-1.02111	1.20945e-05	7.28965e-05
MSTRG.14884	proleg	proleg_control	-1.0206	3.43459e-40	1.35563e-38
MSTRG.1445	proleg	proleg_control	-1.01602	0.0103959	0.0347167
MSTRG.5971	proleg	proleg_control	-1.01596	0.015388	0.0485306	XP_023943649.1 diamine acetyltransferase 2-like [Bicyclus anynana]
MSTRG.20496	proleg	proleg_control	-1.01583	0.00402989	0.0151182
MSTRG.8768	proleg	proleg_control	-1.01534	1.04456e-06	7.20798e-06
MSTRG.228	proleg	proleg_control	-1.01476	8.24446e-13	9.84827e-12
MSTRG.13212	proleg	proleg_control	-1.01474	0.000617975	0.00280012	XP_023944444.1 succinate dehydrogenase cytochrome b560 subunit, mitochondrial-like [Bicyclus anynana]
MSTRG.6930	proleg	proleg_control	-1.01431	0.00392514	0.0147674
MSTRG.16010	proleg	proleg_control	-1.01426	2.71197e-05	0.000155224
MSTRG.17987	proleg	proleg_control	-1.01308	5.14981e-06	3.26479e-05
MSTRG.8229	proleg	proleg_control	-1.01294	0.00415022	0.015493
MSTRG.6306	proleg	proleg_control	-1.01141	2.87408e-36	1.03183e-34
MSTRG.8007	proleg	proleg_control	-1.01023	4.0731e-16	6.36161e-15
MSTRG.19436	proleg	proleg_control	-1.00997	0.000204228	0.00102184
MSTRG.11833	proleg	proleg_control	-1.00931	0.00407312	0.0152454
MSTRG.14850	proleg	proleg_control	-1.00833	0.000304327	0.00146506
MSTRG.19140	proleg	proleg_control	-1.00697	0.000249235	0.00122047
MSTRG.1797	proleg	proleg_control	-1.0068	0.000843408	0.00371871
MSTRG.9701	proleg	proleg_control	-1.00628	0.00306284	0.0118359
MSTRG.17873	proleg	proleg_control	-1.00628	1.94968e-65	1.41152e-63	XP_023939148.1 26S proteasome non-ATPase regulatory subunit 6 [Bicyclus anynana]
MSTRG.12380	proleg	proleg_control	-1.00512	0.000759694	0.00337688
MSTRG.18742	proleg	proleg_control	-1.00494	0.000442041	0.00206487
MSTRG.9514	proleg	proleg_control	-1.00477	0.00119469	0.00509115
MSTRG.403	proleg	proleg_control	-1.00152	0.00216119	0.0086739
MSTRG.7303	proleg	proleg_control	1.00024	3.10955e-13	3.85867e-12
MSTRG.17198	proleg	proleg_control	1.00288	0.0157563	0.0495252	XP_023953334.1 uncharacterized protein LOC112057075 [Bicyclus anynana]
MSTRG.1413	proleg	proleg_control	1.00424	0.00518169	0.0188823	tr|A0A6Q2XB68|A0A6Q2XB68_ESOLU Reverse transcriptase domain-containing protein OS=Esox lucius OX=8010 PE=3 SV=1
MSTRG.17937	proleg	proleg_control	1.00462	0.00430684	0.0160195	XP_023948512.1 sodium leak channel non-selective protein isoform X2 [Bicyclus anynana]
MSTRG.13744	proleg	proleg_control	1.00735	0.000245685	0.00120489
MSTRG.21398	proleg	proleg_control	1.00923	4.176e-13	5.1293e-12
MSTRG.17025	proleg	proleg_control	1.0101	1.49117e-19	2.76383e-18	XP_023946499.1 protein hairy-like [Bicyclus anynana]
MSTRG.2091	proleg	proleg_control	1.01144	0.00237586	0.00944863
MSTRG.10801	proleg	proleg_control	1.0116	0.00508834	0.0185783	XP_023937623.1 UDP-glucuronosyltransferase 2B4-like isoform X1 [Bicyclus anynana]
MSTRG.5865	proleg	proleg_control	1.0118	0.00718052	0.0251721	XP_039765551.1 adenylyl cyclase 78C-like isoform X3 [Pararge aegeria]
MSTRG.2474	proleg	proleg_control	1.01291	4.47631e-14	5.90711e-13	XP_023938648.1 uncharacterized protein LOC112046279 [Bicyclus anynana]
MSTRG.18567	proleg	proleg_control	1.01354	1.34921e-05	8.07675e-05
MSTRG.17387	proleg	proleg_control	1.01464	5.84965e-06	3.68351e-05
MSTRG.7992	proleg	proleg_control	1.01579	3.015e-12	3.43852e-11
MSTRG.1871	proleg	proleg_control	1.01651	0.00569049	0.0205083
MSTRG.1266	proleg	proleg_control	1.01701	8.22693e-08	6.33778e-07
MSTRG.7983	proleg	proleg_control	1.01823	8.88121e-06	5.45103e-05	XP_023951343.1 ribosome biogenesis protein BOP1 homolog [Bicyclus anynana]
MSTRG.16017	proleg	proleg_control	1.01866	0.00245317	0.00970894
MSTRG.2727	proleg	proleg_control	1.02227	0.00109826	0.0047263
MSTRG.11651	proleg	proleg_control	1.02258	0.00495348	0.0181263	XP_023939421.1 collagen and calcium-binding EGF domain-containing protein 1-like isoform X1 [Bicyclus anynana]
MSTRG.20352	proleg	proleg_control	1.02475	7.07319e-08	5.49094e-07	XP_023944373.1 uncharacterized protein LOC112050352 [Bicyclus anynana]
MSTRG.21607	proleg	proleg_control	1.02673	6.79312e-07	4.76282e-06	XP_023940212.1 UDP-glucuronosyltransferase-like isoform X1 [Bicyclus anynana]
MSTRG.6445	proleg	proleg_control	1.0269	0.000798198	0.00353604	XP_023944010.1 farnesol dehydrogenase-like [Bicyclus anynana]
MSTRG.11376	proleg	proleg_control	1.02822	2.05673e-06	1.37297e-05	XP_023938773.1 dolichol kinase [Bicyclus anynana]
MSTRG.13358	proleg	proleg_control	1.0286	0.00119514	0.00509141	tr|A0A811WQM5|A0A811WQM5_PLUXY (diamondback moth) hypothetical protein OS=Plutella xylostella OX=51655 GN=PLXY1_LOCUS7437 PE=4 SV=1
MSTRG.2015	proleg	proleg_control	1.02892	2.5069e-05	0.000144144
MSTRG.16159	proleg	proleg_control	1.03345	2.54586e-06	1.67896e-05	XP_023938436.1 ruvB-like 2 [Bicyclus anynana]
MSTRG.6772	proleg	proleg_control	1.03401	2.59154e-08	2.12724e-07	XP_023942041.1 adenosine deaminase 2-A-like [Bicyclus anynana]
MSTRG.11824	proleg	proleg_control	1.03454	3.25341e-06	2.11157e-05	sp|M9NEY8|DMAD_DROME DNA N6-methyl adenine demethylase OS=Drosophila melanogaster OX=7227 GN=Tet PE=1 SV=1
MSTRG.22080	proleg	proleg_control	1.03893	1.14155e-09	1.05344e-08	XP_023943502.1 aminopeptidase N [Bicyclus anynana]
MSTRG.8660	proleg	proleg_control	1.03937	2.30404e-11	2.47072e-10
MSTRG.20728	proleg	proleg_control	1.04008	2.24399e-14	3.05668e-13	XP_023949313.1 UDP-glucuronosyltransferase 3A2-like [Bicyclus anynana]
MSTRG.11793	proleg	proleg_control	1.04081	2.24823e-35	7.7733e-34
MSTRG.7613	proleg	proleg_control	1.04179	4.82152e-07	3.45253e-06	XP_023936494.1 WD repeat-containing protein 3 [Bicyclus anynana]
MSTRG.1936	proleg	proleg_control	1.04495	0.000344737	0.0016451	XP_023940911.1 phosphotriesterase-related protein [Bicyclus anynana]
MSTRG.16295	proleg	proleg_control	1.0453	0.00488091	0.0178831	XP_023953015.1 intersectin-2 isoform X2 [Bicyclus anynana]
MSTRG.20096	proleg	proleg_control	1.04641	0.00547668	0.0198524	VVC87446.1 unnamed protein product [Leptidea sinapis]
MSTRG.18036	proleg	proleg_control	1.05161	4.60709e-08	3.68567e-07	XP_023952988.1 long-chain fatty acid transport protein 1-like [Bicyclus anynana]
MSTRG.1257	proleg	proleg_control	1.05316	3.80549e-20	7.30119e-19	XP_023947927.1 pre-rRNA processing protein FTSJ3 [Bicyclus anynana]
MSTRG.4429	proleg	proleg_control	1.05558	6.39611e-06	4.00477e-05	XP_023939661.1 transmembrane protease serine 11A-like isoform X1 [Bicyclus anynana]
MSTRG.3808	proleg	proleg_control	1.05809	7.88895e-05	0.000422809	XP_023951538.1 uncharacterized protein LOC112055588 [Bicyclus anynana]
MSTRG.18087	proleg	proleg_control	1.06002	7.04922e-05	0.00038092
MSTRG.2713	proleg	proleg_control	1.0616	0.00237691	0.00944993
MSTRG.10231	proleg	proleg_control	1.06236	5.06909e-07	3.61794e-06
MSTRG.22360	proleg	proleg_control	1.06262	3.29216e-06	2.13567e-05	XP_023940760.1 MKI67 FHA domain-interacting nucleolar phosphoprotein-like [Bicyclus anynana]
MSTRG.450	proleg	proleg_control	1.06364	0.000311998	0.00149814	XP_023937955.1 titin homolog [Bicyclus anynana]
MSTRG.11203	proleg	proleg_control	1.06767	1.7486e-05	0.000102937
MSTRG.7138	proleg	proleg_control	1.06772	2.87124e-09	2.57482e-08	tr|A0A6J1WNM0|A0A6J1WNM0_GALME cytochrome P450 9e2-like isoform X1 OS=Galleria mellonella OX=7137 GN=LOC113513141 PE=3 SV=1
MSTRG.5683	proleg	proleg_control	1.06803	9.87067e-09	8.42092e-08	XP_023955088.1 inter-alpha-trypsin inhibitor heavy chain H6-like [Bicyclus anynana]
MSTRG.14428	proleg	proleg_control	1.06827	1.17388e-09	1.08251e-08
MSTRG.5327	proleg	proleg_control	1.06918	2.40348e-05	0.000138746
MSTRG.7246	proleg	proleg_control	1.06968	1.10949e-07	8.43802e-07	XP_023944634.1 small subunit processome component 20 homolog [Bicyclus anynana]
MSTRG.13913	proleg	proleg_control	1.07104	2.81813e-05	0.000160871	XP_023945133.1 uncharacterized protein LOC112050954 [Bicyclus anynana]
MSTRG.5514	proleg	proleg_control	1.07175	0.00974697	0.0328425
MSTRG.16828	proleg	proleg_control	1.07204	9.04949e-25	2.14052e-23
MSTRG.7350	proleg	proleg_control	1.07235	0.0114154	0.0376796
MSTRG.3807	proleg	proleg_control	1.07266	3.76453e-07	2.72093e-06	XP_023951544.1 uncharacterized protein LOC112055593 [Bicyclus anynana]
MSTRG.4162	proleg	proleg_control	1.07349	1.47759e-75	1.23327e-73	XP_023942120.1 inosine-5'-monophosphate dehydrogenase [Bicyclus anynana]
MSTRG.4163	proleg	proleg_control	1.07349	1.47759e-75	1.23327e-73	XP_023942120.1 inosine-5'-monophosphate dehydrogenase [Bicyclus anynana]
MSTRG.3003	proleg	proleg_control	1.07404	3.15558e-09	2.81106e-08
MSTRG.19764	proleg	proleg_control	1.07432	6.47094e-08	5.0624e-07	XP_023944442.1 SPARC [Bicyclus anynana]
MSTRG.10412	proleg	proleg_control	1.07439	0.0158766	0.0498435	XP_023937417.1 collagen alpha-1(IX) chain-like [Bicyclus anynana]
MSTRG.15573	proleg	proleg_control	1.07495	0.000162688	0.000829844	XP_023943310.1 LOW QUALITY PROTEIN: MAM and LDL-receptor class A domain-containing protein 1-like [Bicyclus anynana]
MSTRG.19421	proleg	proleg_control	1.08029	0.00179434	0.00732537
MSTRG.1942	proleg	proleg_control	1.08099	0.00299206	0.0116	XP_034831387.1 LOW QUALITY PROTEIN: beta-1,3-glucan-binding protein-like [Maniola hyperantus]
MSTRG.16306	proleg	proleg_control	1.08248	0.000414042	0.00194675
MSTRG.20857	proleg	proleg_control	1.08305	1.31889e-12	1.55141e-11
MSTRG.8069	proleg	proleg_control	1.0849	2.51864e-08	2.07183e-07
MSTRG.21589	proleg	proleg_control	1.0858	0.0108124	0.0359153
MSTRG.6406	proleg	proleg_control	1.08641	1.55527e-10	1.55694e-09	XP_023951056.1 phenoloxidase subunit 2-like [Bicyclus anynana]
MSTRG.3297	proleg	proleg_control	1.08681	4.66305e-17	7.71523e-16
MSTRG.3147	proleg	proleg_control	1.08798	2.88185e-14	3.87321e-13
MSTRG.14836	proleg	proleg_control	1.09027	1.21074e-14	1.69143e-13	XP_023950291.1 protein RRP5 homolog isoform X1 [Bicyclus anynana]
MSTRG.8420	proleg	proleg_control	1.09115	5.6939e-05	0.000311796
MSTRG.8902	proleg	proleg_control	1.09172	0.000854542	0.00376527	XP_023946824.1 uncharacterized protein LOC112052118 [Bicyclus anynana]
MSTRG.11039	proleg	proleg_control	1.09174	0.00385972	0.0145464
MSTRG.22176	proleg	proleg_control	1.09209	7.32119e-05	0.000394291
MSTRG.19220	proleg	proleg_control	1.09767	1.20994e-05	7.28965e-05
MSTRG.19405	proleg	proleg_control	1.09928	9.855e-10	9.15886e-09
MSTRG.734	proleg	proleg_control	1.10101	0.00031099	0.00149385	XP_023944469.1 microprocessor complex subunit DGCR8-like isoform X2 [Bicyclus anynana]
MSTRG.18971	proleg	proleg_control	1.10296	8.23361e-06	5.07733e-05	tr|A0A452H1J0|A0A452H1J0_9SAUR Integrase catalytic domain-containing protein OS=Gopherus agassizii OX=38772 PE=4 SV=1
MSTRG.3155	proleg	proleg_control	1.10377	0.00147001	0.00612497
MSTRG.19654	proleg	proleg_control	1.10534	0.0015179	0.00629249
MSTRG.5299	proleg	proleg_control	1.10666	0.0148571	0.0471283
MSTRG.3293	proleg	proleg_control	1.10751	2.6891e-10	2.6356e-09	XP_023955278.1 uncharacterized protein LOC112058570 [Bicyclus anynana]
MSTRG.16664	proleg	proleg_control	1.10845	0.0052182	0.0190048
MSTRG.20288	proleg	proleg_control	1.10971	6.4958e-56	3.71708e-54
MSTRG.7846	proleg	proleg_control	1.11369	0.000665364	0.00299517
MSTRG.5288	proleg	proleg_control	1.11408	5.9727e-12	6.64399e-11	XP_023950470.1 probable ATP-dependent RNA helicase CG8611 [Bicyclus anynana]
MSTRG.19290	proleg	proleg_control	1.11469	0.0059846	0.0214671
MSTRG.12501	proleg	proleg_control	1.11544	0.000234464	0.00115635	XP_023937819.1 nose resistant to fluoxetine protein 6-like isoform X1 [Bicyclus anynana]
MSTRG.17017	proleg	proleg_control	1.11613	5.16659e-06	3.27226e-05	XP_023937145.1 enhancer of split malpha protein-like [Bicyclus anynana]
MSTRG.19088	proleg	proleg_control	1.11828	0.00395792	0.0148694
MSTRG.18751	proleg	proleg_control	1.1188	0.000278688	0.00135157
MSTRG.16807	proleg	proleg_control	1.11932	8.85271e-05	0.000470231	XP_023936790.1 protein odd-skipped [Bicyclus anynana]
MSTRG.533	proleg	proleg_control	1.12182	0.00236153	0.00939734	XP_023941182.1 probable medium-chain specific acyl-CoA dehydrogenase, mitochondrial isoform X2 [Bicyclus anynana]
MSTRG.13058	proleg	proleg_control	1.12205	0.000207663	0.00103765
MSTRG.15426	proleg	proleg_control	1.12207	1.31263e-09	1.20453e-08	XP_023935461.1 DNA-directed RNA polymerase I subunit RPA2 isoform X1 [Bicyclus anynana]
MSTRG.11840	proleg	proleg_control	1.12208	1.8174e-10	1.8083e-09
MSTRG.21730	proleg	proleg_control	1.12309	2.08719e-07	1.54435e-06	tr|A0A437BCX3|A0A437BCX3_CHISP THAP-type domain-containing protein OS=Chilo suppressalis OX=168631 GN=evm_007040 PE=4 SV=1
MSTRG.11675	proleg	proleg_control	1.12689	6.39651e-06	4.00477e-05	XP_023939386.1 sorbitol dehydrogenase-like [Bicyclus anynana]
MSTRG.5319	proleg	proleg_control	1.12704	3.5193e-20	6.80191e-19
MSTRG.5107	proleg	proleg_control	1.12855	1.11917e-11	1.22827e-10	XP_023945811.1 box C/D snoRNA protein 1 [Bicyclus anynana]
MSTRG.3256	proleg	proleg_control	1.1309	2.50773e-06	1.65548e-05
MSTRG.2505	proleg	proleg_control	1.13227	1.01208e-11	1.11354e-10	tr|A0A6P3Y3R1|A0A6P3Y3R1_DINQU piggyBac transposable element-derived protein 4-like isoform X1 OS=Dinoponera quadriceps OX=609295 GN=LOC106749694 PE=4 SV=1
MSTRG.9	proleg	proleg_control	1.13288	0.0107779	0.0358098
MSTRG.17131	proleg	proleg_control	1.13415	6.52489e-08	5.09548e-07
MSTRG.12021	proleg	proleg_control	1.13435	0.00536119	0.0194661
MSTRG.14996	proleg	proleg_control	1.13441	7.17848e-06	4.45392e-05
MSTRG.6997	proleg	proleg_control	1.13543	1.22509e-05	7.37419e-05	XP_023953551.1 LOW QUALITY PROTEIN: uncharacterized protein LOC112057293 [Bicyclus anynana]
MSTRG.10891	proleg	proleg_control	1.13637	1.01484e-37	3.77798e-36	XP_023936039.1 proton-gated ion channel subunit pbo-6-like [Bicyclus anynana]
MSTRG.15703	proleg	proleg_control	1.13657	0.00219044	0.0087832	sp|Q8ISS3|ACO11_CHORO Acyl-CoA Delta(11) desaturase OS=Choristoneura rosaceana OX=27543 PE=1 SV=1
MSTRG.12466	proleg	proleg_control	1.13676	0.0118579	0.0389145
MSTRG.9252	proleg	proleg_control	1.13724	1.99562e-67	1.49432e-65
MSTRG.3129	proleg	proleg_control	1.13767	0.000442849	0.00206736
MSTRG.12452	proleg	proleg_control	1.13774	0.00871055	0.0298413
MSTRG.194	proleg	proleg_control	1.13814	0.00106661	0.00460373
MSTRG.3259	proleg	proleg_control	1.13968	0.00110182	0.00473852
MSTRG.11445	proleg	proleg_control	1.14022	1.52787e-07	1.14604e-06
MSTRG.20134	proleg	proleg_control	1.14097	1.03695e-15	1.5727e-14
MSTRG.5702	proleg	proleg_control	1.14099	2.00761e-11	2.16347e-10
MSTRG.6791	proleg	proleg_control	1.14415	0.000174001	0.000882489
MSTRG.12214	proleg	proleg_control	1.14444	0.00906607	0.0308336
MSTRG.3810	proleg	proleg_control	1.14448	0.000195114	0.000979234
MSTRG.9789	proleg	proleg_control	1.1469	0.00680064	0.024001
MSTRG.20804	proleg	proleg_control	1.14736	0.00585286	0.0210356	XP_023943419.1 uncharacterized protein LOC112049666 [Bicyclus anynana]
MSTRG.13279	proleg	proleg_control	1.14787	8.49869e-08	6.53561e-07
MSTRG.10368	proleg	proleg_control	1.15214	9.09288e-05	0.000481816
MSTRG.7802	proleg	proleg_control	1.15316	0.0140667	0.045075	XP_023941209.1 galactokinase-like [Bicyclus anynana]
MSTRG.7807	proleg	proleg_control	1.1536	1.51579e-08	1.27245e-07	XP_023941206.1 uncharacterized protein LOC112048070 isoform X1 [Bicyclus anynana]
MSTRG.11483	proleg	proleg_control	1.15712	0.000998196	0.00433843	XP_022160705.1 uncharacterized protein LOC111026855 [Myzus persicae]
MSTRG.5121	proleg	proleg_control	1.15721	4.22554e-10	4.07443e-09	XP_023942736.1 nitric oxide-associated protein 1 [Bicyclus anynana]
MSTRG.7730	proleg	proleg_control	1.15831	1.68946e-26	4.36659e-25	XP_023943218.1 U3 small nucleolar RNA-interacting protein 2 [Bicyclus anynana]
MSTRG.10049	proleg	proleg_control	1.15904	1.02129e-48	4.93839e-47	XP_039761628.1 CCAAT/enhancer-binding protein zeta [Pararge aegeria]
MSTRG.11285	proleg	proleg_control	1.161	0.000648757	0.00292544
MSTRG.5579	proleg	proleg_control	1.16118	0.00991022	0.0333069	XP_023953438.1 beta-1,3-glucan-binding protein-like, partial [Bicyclus anynana]
MSTRG.18224	proleg	proleg_control	1.16257	6.90916e-08	5.37634e-07
MSTRG.11359	proleg	proleg_control	1.16355	0.000829303	0.00366081
MSTRG.215	proleg	proleg_control	1.16369	6.91099e-28	1.85577e-26
MSTRG.22180	proleg	proleg_control	1.16487	3.34425e-07	2.43056e-06
MSTRG.15367	proleg	proleg_control	1.16522	4.75741e-25	1.13969e-23	XP_023944280.1 nucleolar protein 14 homolog [Bicyclus anynana]
MSTRG.13277	proleg	proleg_control	1.1653	0.000905851	0.00396999	XP_039754987.1 WD repeat-containing protein 6-like isoform X3 [Pararge aegeria]
MSTRG.206	proleg	proleg_control	1.16585	0.00767148	0.0267004
MSTRG.6483	proleg	proleg_control	1.16586	0.000223993	0.0011114
MSTRG.15572	proleg	proleg_control	1.16949	1.60866e-10	1.60793e-09	XP_023943328.1 uncharacterized protein LOC112049605 [Bicyclus anynana]
MSTRG.12148	proleg	proleg_control	1.16987	0.00051496	0.0023811	XP_023939163.1 phosphoribosylformylglycinamidine synthase [Bicyclus anynana]
MSTRG.17852	proleg	proleg_control	1.17038	1.19187e-09	1.09833e-08	XP_023936676.1 aromatic-L-amino-acid decarboxylase-like [Bicyclus anynana]
MSTRG.16672	proleg	proleg_control	1.17119	7.93895e-10	7.44148e-09
MSTRG.17611	proleg	proleg_control	1.1722	1.32941e-14	1.84932e-13	XP_023947010.1 nucleolar complex protein 2 homolog [Bicyclus anynana]
MSTRG.16825	proleg	proleg_control	1.17436	2.4939e-05	0.000143585
MSTRG.15013	proleg	proleg_control	1.17544	3.62722e-35	1.24754e-33
MSTRG.3279	proleg	proleg_control	1.17877	5.35965e-06	3.38471e-05	XP_023955145.1 integrin alpha-V-like [Bicyclus anynana]
MSTRG.10203	proleg	proleg_control	1.18156	0.00636507	0.0226467	XP_023952371.1 23 kDa integral membrane protein-like [Bicyclus anynana]
MSTRG.12979	proleg	proleg_control	1.18171	1.38435e-08	1.16509e-07	tr|A0A0A9YJH7|A0A0A9YJH7_LYGHE Endonuclease (Fragment) OS=Lygus hesperus OX=30085 GN=pol_436 PE=4 SV=1
MSTRG.19107	proleg	proleg_control	1.1829	0.000247326	0.00121157
MSTRG.22567	proleg	proleg_control	1.18411	1.92206e-46	8.62556e-45	XP_023943968.1 multiple epidermal growth factor-like domains protein 10 [Bicyclus anynana]
MSTRG.8244	proleg	proleg_control	1.18438	2.45833e-06	1.6245e-05
MSTRG.21821	proleg	proleg_control	1.18547	0.000181298	0.000915501	XP_023941851.1 von Willebrand factor A domain-containing protein 8 [Bicyclus anynana]
MSTRG.7963	proleg	proleg_control	1.18617	0.00984298	0.0331234	XP_023950030.1 CD209 antigen-like [Bicyclus anynana]
MSTRG.5513	proleg	proleg_control	1.18675	2.15797e-15	3.21341e-14	XP_023934404.1 multidrug resistance-associated protein 4-like isoform X2 [Bicyclus anynana]
MSTRG.7415	proleg	proleg_control	1.18794	0.000121329	0.000631665	XP_023941397.1 uncharacterized protein LOC112048188 isoform X2 [Bicyclus anynana]
MSTRG.17690	proleg	proleg_control	1.18875	2.70002e-23	6.04805e-22
MSTRG.14327	proleg	proleg_control	1.18967	0.00028262	0.0013681
MSTRG.7657	proleg	proleg_control	1.19127	0.000252655	0.00123537
MSTRG.4463	proleg	proleg_control	1.19624	4.60696e-05	0.000254939	XP_023952861.1 aldose 1-epimerase [Bicyclus anynana]
MSTRG.11808	proleg	proleg_control	1.19878	5.4398e-05	0.000298506
MSTRG.2018	proleg	proleg_control	1.19911	0.000695575	0.00311405	XP_023950080.1 uncharacterized protein LOC112054507 isoform X1 [Bicyclus anynana]
MSTRG.1383	proleg	proleg_control	1.20057	0.00820708	0.0282792
MSTRG.17037	proleg	proleg_control	1.20117	3.5597e-05	0.000200113	XP_034834527.1 reversion-inducing cysteine-rich protein with Kazal motifs [Maniola hyperantus]
MSTRG.8231	proleg	proleg_control	1.20791	4.36457e-09	3.84622e-08
MSTRG.3191	proleg	proleg_control	1.21113	0.000155667	0.000795888
MSTRG.7189	proleg	proleg_control	1.21146	2.89656e-21	5.84847e-20
MSTRG.4586	proleg	proleg_control	1.21233	0.00128266	0.00542367
MSTRG.6861	proleg	proleg_control	1.21244	5.81438e-14	7.59638e-13	XP_023938079.1 RRP12-like protein [Bicyclus anynana]
MSTRG.6500	proleg	proleg_control	1.21255	1.85589e-20	3.62438e-19	XP_023952054.1 vanin-like protein 2 isoform X2 [Bicyclus anynana]
MSTRG.2205	proleg	proleg_control	1.21277	0.00126618	0.00536096
MSTRG.22329	proleg	proleg_control	1.21406	2.05554e-08	1.70804e-07	XP_023933791.1 uncharacterized protein LOC112042849 [Bicyclus anynana]
MSTRG.8993	proleg	proleg_control	1.21967	2.75252e-10	2.69574e-09	XP_023940618.1 uncharacterized protein LOC112047661 [Bicyclus anynana]
MSTRG.19078	proleg	proleg_control	1.22094	1.15434e-15	1.7467e-14	XP_023948642.1 cartilage-associated protein-like [Bicyclus anynana]
MSTRG.6664	proleg	proleg_control	1.22272	0.0010843	0.00467239
MSTRG.6777	proleg	proleg_control	1.22573	8.29144e-05	0.000442591	XP_023942044.1 aldo-keto reductase AKR2E4-like [Bicyclus anynana]
MSTRG.6058	proleg	proleg_control	1.22575	0.00241162	0.00956761
MSTRG.17856	proleg	proleg_control	1.22787	1.54471e-07	1.158e-06	XP_023936662.1 protein phosphatase PHLPP-like protein isoform X2 [Bicyclus anynana]
MSTRG.20874	proleg	proleg_control	1.22848	0.00136295	0.00572623	XP_023949867.1 uncharacterized protein LOC112054339 isoform X4 [Bicyclus anynana]
MSTRG.15468	proleg	proleg_control	1.22948	5.47944e-06	3.45537e-05
MSTRG.14565	proleg	proleg_control	1.22959	1.59053e-22	3.428e-21
MSTRG.8265	proleg	proleg_control	1.22997	1.38411e-12	1.62376e-11
MSTRG.6561	proleg	proleg_control	1.23061	2.19655e-13	2.76765e-12
MSTRG.8945	proleg	proleg_control	1.23102	0.000571835	0.00261273	XP_023939944.1 origin recognition complex subunit 1 [Bicyclus anynana]
MSTRG.18923	proleg	proleg_control	1.23296	1.32498e-11	1.44809e-10
MSTRG.8635	proleg	proleg_control	1.23396	1.06827e-05	6.49589e-05
MSTRG.385	proleg	proleg_control	1.23564	0.0142702	0.0455746	XP_023938670.1 PHD finger protein rhinoceros [Bicyclus anynana]
MSTRG.18275	proleg	proleg_control	1.2362	1.08311e-10	1.09514e-09
MSTRG.13280	proleg	proleg_control	1.23698	1.71884e-07	1.28267e-06
MSTRG.20050	proleg	proleg_control	1.2373	2.14671e-11	2.31146e-10
MSTRG.1339	proleg	proleg_control	1.23889	1.45977e-15	2.19871e-14	XP_023946612.1 CAD protein isoform X2 [Bicyclus anynana]
MSTRG.11823	proleg	proleg_control	1.2402	4.87524e-15	6.96675e-14
MSTRG.6987	proleg	proleg_control	1.24144	0.00100428	0.00436055
MSTRG.1055	proleg	proleg_control	1.24162	1.6213e-30	4.88403e-29
MSTRG.7544	proleg	proleg_control	1.24345	0.0153254	0.0483449	XP_023943442.1 putative inorganic phosphate cotransporter isoform X2 [Bicyclus anynana]
MSTRG.3962	proleg	proleg_control	1.24348	5.14527e-11	5.32993e-10
MSTRG.6614	proleg	proleg_control	1.24625	0.00267202	0.0104676	XP_023941701.1 centromere protein J [Bicyclus anynana]
MSTRG.17261	proleg	proleg_control	1.24754	0.00244136	0.00967096	WP_228472562.1 reverse transcriptase family protein [Listeria welshimeri]
MSTRG.14729	proleg	proleg_control	1.24767	6.12844e-17	1.00635e-15	XP_023934715.1 beta-mannosidase [Bicyclus anynana]
MSTRG.9269	proleg	proleg_control	1.24806	6.86998e-09	5.95004e-08	XP_023941608.1 cholinesterase 2-like [Bicyclus anynana]
MSTRG.18231	proleg	proleg_control	1.24811	0.0103138	0.0344601
MSTRG.4359	proleg	proleg_control	1.24819	7.90592e-17	1.28535e-15	XP_023950555.1 RNA-binding protein 28 [Bicyclus anynana]
MSTRG.18429	proleg	proleg_control	1.24846	7.02566e-05	0.000379803
MSTRG.3580	proleg	proleg_control	1.25055	2.02297e-12	2.35427e-11	XP_023949885.1 tenascin-like isoform X2 [Bicyclus anynana]
MSTRG.461	proleg	proleg_control	1.25104	3.42804e-05	0.000193292
MSTRG.8883	proleg	proleg_control	1.25187	4.23292e-05	0.000235669
MSTRG.4570	proleg	proleg_control	1.25195	5.72699e-08	4.50189e-07
MSTRG.1368	proleg	proleg_control	1.25226	4.85331e-15	6.94299e-14	tr|A0A6J1NGC0|A0A6J1NGC0_BICAN Allantoinase OS=Bicyclus anynana OX=110368 GN=LOC112050108 PE=3 SV=1
MSTRG.4083	proleg	proleg_control	1.25288	0.000594125	0.00270515
MSTRG.22026	proleg	proleg_control	1.2537	1.23986e-22	2.69438e-21
MSTRG.7913	proleg	proleg_control	1.25564	0.00112316	0.00481922	tr|A0A7S3B422|A0A7S3B422_9VIRI Hypothetical protein (Fragment) OS=Prasinoderma singulare OX=676789 GN=PSIN1315_LOCUS59 PE=4 SV=1
MSTRG.7784	proleg	proleg_control	1.2562	5.8436e-09	5.08801e-08	tr|A0A6J1N043|A0A6J1N043_BICAN Trehalase OS=Bicyclus anynana OX=110368 GN=LOC112048069 PE=3 SV=1
MSTRG.20805	proleg	proleg_control	1.2576	0.00210795	0.0084836	XP_023943419.1 uncharacterized protein LOC112049666 [Bicyclus anynana]
MSTRG.5651	proleg	proleg_control	1.25901	6.05043e-05	0.000330078
MSTRG.21051	proleg	proleg_control	1.25928	0.000165665	0.000843545
MSTRG.11019	proleg	proleg_control	1.26058	0.00030352	0.00146172	XP_023940187.1 axoneme-associated protein mst101(2) [Bicyclus anynana]
MSTRG.17956	proleg	proleg_control	1.26103	6.24695e-07	4.39359e-06
MSTRG.3680	proleg	proleg_control	1.26188	0.000418974	0.00196853
MSTRG.22350	proleg	proleg_control	1.26577	3.63689e-14	4.83835e-13
MSTRG.6464	proleg	proleg_control	1.26604	0.00117946	0.00503606
MSTRG.11038	proleg	proleg_control	1.26684	1.15925e-05	7.01004e-05	XP_023946645.1 uncharacterized protein LOC112051998 isoform X1 [Bicyclus anynana]
MSTRG.8344	proleg	proleg_control	1.26962	1.20051e-07	9.09333e-07
MSTRG.14689	proleg	proleg_control	1.27182	0.00247812	0.00979585
MSTRG.14556	proleg	proleg_control	1.27261	0.00288901	0.0112204	XP_023953330.1 DNA polymerase iota [Bicyclus anynana]
MSTRG.6494	proleg	proleg_control	1.27321	1.4216e-18	2.50722e-17	XP_023943759.1 DNA polymerase V-like [Bicyclus anynana]
MSTRG.19610	proleg	proleg_control	1.27479	0.0109827	0.0364072
MSTRG.19124	proleg	proleg_control	1.27482	1.50708e-07	1.13174e-06	XP_023951417.1 cytochrome P450 6B1-like [Bicyclus anynana]
MSTRG.12235	proleg	proleg_control	1.27486	1.50747e-06	1.02087e-05
MSTRG.6757	proleg	proleg_control	1.27908	0.0158349	0.0497284	XP_041972063.1 clathrin heavy chain isoform X2 [Aricia agestis]
MSTRG.19171	proleg	proleg_control	1.27993	1.29856e-07	9.80769e-07	XP_023945317.1 tanabin-like [Bicyclus anynana]
MSTRG.17036	proleg	proleg_control	1.28051	0.00033247	0.00158887	XP_023946492.1 brefeldin A-inhibited guanine nucleotide-exchange protein 3 [Bicyclus anynana]
MSTRG.14329	proleg	proleg_control	1.28407	6.15507e-28	1.65618e-26
MSTRG.18750	proleg	proleg_control	1.28475	0.0141403	0.045249	XP_023935724.1 uncharacterized protein LOC112044206 isoform X2 [Bicyclus anynana]
MSTRG.8001	proleg	proleg_control	1.28629	3.11102e-09	2.77514e-08
MSTRG.18366	proleg	proleg_control	1.28714	1.87617e-06	1.25756e-05	XP_023942362.1 androgen-induced gene 1 protein-like [Bicyclus anynana]
MSTRG.11712	proleg	proleg_control	1.28893	2.68072e-08	2.19277e-07
MSTRG.4085	proleg	proleg_control	1.29258	0.0102088	0.0341964
MSTRG.15528	proleg	proleg_control	1.29285	0.000255285	0.0012459
MSTRG.11443	proleg	proleg_control	1.29501	4.17462e-13	5.1293e-12	XP_023943082.1 serum response factor-binding protein 1 [Bicyclus anynana]
MSTRG.10002	proleg	proleg_control	1.29647	6.11751e-13	7.40202e-12
MSTRG.8049	proleg	proleg_control	1.29753	4.18718e-06	2.6857e-05	sp|Q29RK2|PYC_BOVIN Pyruvate carboxylase, mitochondrial OS=Bos taurus OX=9913 GN=PC PE=2 SV=2
MSTRG.9157	proleg	proleg_control	1.29875	0.00364941	0.0138373
MSTRG.20131	proleg	proleg_control	1.29897	0.000217185	0.00108007	XP_023934873.1 protein unc-80 homolog isoform X10 [Bicyclus anynana]
MSTRG.13440	proleg	proleg_control	1.30239	0.00424434	0.015796	XP_023953672.1 uncharacterized protein LOC112057423 [Bicyclus anynana]
MSTRG.15596	proleg	proleg_control	1.30293	0.00058692	0.00267792	XP_023940242.1 uncharacterized protein LOC112047366 isoform X2 [Bicyclus anynana]
MSTRG.20256	proleg	proleg_control	1.30489	0.000142091	0.000730467	XP_023939135.1 chymotrypsin/elastase isoinhibitor 1-like [Bicyclus anynana]
MSTRG.5014	proleg	proleg_control	1.30639	1.47203e-06	9.98935e-06	XP_023950960.1 multifunctional protein ADE2 [Bicyclus anynana]
MSTRG.21674	proleg	proleg_control	1.30829	0.0101013	0.0338968
MSTRG.5684	proleg	proleg_control	1.30897	0.000361374	0.00171636	KAG7304352.1 hypothetical protein JYU34_011293 [Plutella xylostella]
MSTRG.8523	proleg	proleg_control	1.30943	0.000775351	0.0034418
MSTRG.17517	proleg	proleg_control	1.31147	0.000130943	0.000676609
MSTRG.701	proleg	proleg_control	1.31162	0.0024702	0.00977342
MSTRG.7325	proleg	proleg_control	1.31322	1.4699e-09	1.34414e-08	XP_023945944.1 serine hydroxymethyltransferase, cytosolic isoform X1 [Bicyclus anynana]
MSTRG.4352	proleg	proleg_control	1.31326	0.00124707	0.00529025
MSTRG.3083	proleg	proleg_control	1.31408	5.3522e-05	0.000294068	XP_023936757.1 uncharacterized protein LOC112044967 [Bicyclus anynana]
MSTRG.8590	proleg	proleg_control	1.32074	3.50946e-11	3.69976e-10
MSTRG.6078	proleg	proleg_control	1.32544	5.33537e-35	1.8207e-33
MSTRG.6521	proleg	proleg_control	1.32643	0.0023289	0.00927596
MSTRG.2144	proleg	proleg_control	1.32709	0.0135721	0.0436761	XP_023934191.1 zinc finger CCCH domain-containing protein 18-like isoform X3 [Bicyclus anynana]
MSTRG.17930	proleg	proleg_control	1.32828	5.32343e-06	3.36671e-05	XP_023948536.1 collagen alpha-1(IV) chain [Bicyclus anynana]
MSTRG.18784	proleg	proleg_control	1.33083	0.000790329	0.00350354	XP_023935825.1 uncharacterized protein LOC112044260 [Bicyclus anynana]
MSTRG.12347	proleg	proleg_control	1.33157	5.07426e-90	5.36235e-88	XP_023951059.1 nucleolin 1 isoform X1 [Bicyclus anynana]
MSTRG.18350	proleg	proleg_control	1.33258	2.9521e-29	8.37322e-28
MSTRG.8470	proleg	proleg_control	1.33323	0.000418288	0.00196601
MSTRG.22689	proleg	proleg_control	1.33464	0.00158156	0.00654191
MSTRG.12540	proleg	proleg_control	1.33464	4.8337e-08	3.85754e-07
MSTRG.21098	proleg	proleg_control	1.33528	0.001855	0.00754244
MSTRG.20431	proleg	proleg_control	1.33754	6.62135e-08	5.16677e-07
MSTRG.5371	proleg	proleg_control	1.33788	0.00081209	0.00359272
MSTRG.1285	proleg	proleg_control	1.33824	3.08067e-10	3.00813e-09	XP_023947767.1 titin-like [Bicyclus anynana]
MSTRG.968	proleg	proleg_control	1.33868	0.00488156	0.0178831
MSTRG.6782	proleg	proleg_control	1.3391	1.50987e-12	1.76812e-11
MSTRG.13981	proleg	proleg_control	1.34032	1.28938e-12	1.51943e-11
MSTRG.21765	proleg	proleg_control	1.34034	6.38979e-08	5.00489e-07
MSTRG.14143	proleg	proleg_control	1.3405	0.0129771	0.0421442
MSTRG.14513	proleg	proleg_control	1.34125	8.06425e-05	0.000431146
MSTRG.17170	proleg	proleg_control	1.34421	0.000399667	0.00188594
MSTRG.10797	proleg	proleg_control	1.34513	2.44082e-14	3.31102e-13	tr|A0A6J1MSX0|A0A6J1MSX0_BICAN UDP-glucuronosyltransferase OS=Bicyclus anynana OX=110368 GN=LOC112045600 PE=3 SV=1
MSTRG.19504	proleg	proleg_control	1.34516	8.44847e-06	5.20004e-05	XP_023951871.1 myrosinase 1-like [Bicyclus anynana]
MSTRG.11946	proleg	proleg_control	1.34595	1.22532e-06	8.38467e-06
MSTRG.16028	proleg	proleg_control	1.34609	2.18795e-26	5.61074e-25	XP_023949192.1 putative aminopeptidase W07G4.4 [Bicyclus anynana]
MSTRG.7196	proleg	proleg_control	1.34754	6.47494e-08	5.06251e-07	XP_023953130.1 probable cytochrome P450 9f2 isoform X2 [Bicyclus anynana]
MSTRG.8774	proleg	proleg_control	1.3494	0.0112733	0.0372763
MSTRG.6655	proleg	proleg_control	1.34971	2.25339e-29	6.40531e-28
MSTRG.20224	proleg	proleg_control	1.35195	2.89629e-05	0.000165085	XP_023933967.1 protein toll-like [Bicyclus anynana]
MSTRG.10651	proleg	proleg_control	1.35277	2.80974e-08	2.29401e-07	XP_023940819.1 hydroxylysine kinase [Bicyclus anynana]
MSTRG.19294	proleg	proleg_control	1.35487	1.45106e-11	1.5806e-10	XP_023945025.1 lysosomal Pro-X carboxypeptidase-like [Bicyclus anynana]
MSTRG.20956	proleg	proleg_control	1.35562	0.0156091	0.0491133	XP_023939111.1 mothers against decapentaplegic homolog 4 [Bicyclus anynana]
MSTRG.17064	proleg	proleg_control	1.36224	0.000969077	0.00422448	XP_023945104.1 DNA-directed RNA polymerase, mitochondrial [Bicyclus anynana]
MSTRG.1094	proleg	proleg_control	1.36277	2.13997e-08	1.77257e-07
MSTRG.789	proleg	proleg_control	1.36549	9.55934e-26	2.38148e-24	XP_023937470.1 L-galactose dehydrogenase-like [Bicyclus anynana]
MSTRG.19803	proleg	proleg_control	1.36607	0.000870729	0.00383015	XP_023944913.1 iodotyrosine deiodinase 1 [Bicyclus anynana]
MSTRG.13569	proleg	proleg_control	1.36707	0.00887468	0.0302927
MSTRG.6917	proleg	proleg_control	1.36779	2.24829e-05	0.000130246
MSTRG.22580	proleg	proleg_control	1.37206	0.000407844	0.00192106	XP_023947560.1 tenascin-like isoform X2 [Bicyclus anynana]
MSTRG.9219	proleg	proleg_control	1.37346	1.84678e-46	8.3162e-45	XP_023952856.1 toll-like receptor 3 [Bicyclus anynana]
MSTRG.14575	proleg	proleg_control	1.37548	0.00137878	0.00578344	XP_023953268.1 kappaPI-actitoxin-Avd3d-like [Bicyclus anynana]
MSTRG.10640	proleg	proleg_control	1.37648	1.76146e-12	2.05541e-11
MSTRG.13304	proleg	proleg_control	1.37658	0.00472714	0.0174295
MSTRG.20422	proleg	proleg_control	1.37829	0.00531018	0.0193023	XP_023940503.1 transmembrane protein 135-like [Bicyclus anynana]
MSTRG.3224	proleg	proleg_control	1.38233	3.78803e-11	3.96472e-10
MSTRG.20209	proleg	proleg_control	1.38556	0.000478728	0.00222219
MSTRG.6039	proleg	proleg_control	1.3869	9.36839e-17	1.52123e-15
MSTRG.16824	proleg	proleg_control	1.38766	1.72078e-06	1.15934e-05
MSTRG.13276	proleg	proleg_control	1.3885	3.28786e-11	3.47733e-10	XP_023936165.1 2-oxoisovalerate dehydrogenase subunit alpha, mitochondrial-like [Bicyclus anynana]
MSTRG.7958	proleg	proleg_control	1.39009	1.89177e-05	0.000110718	sp|Q6AUV1|XDH_ORYSJ Xanthine dehydrogenase OS=Oryza sativa subsp. japonica OX=39947 GN=XDH PE=2 SV=1
MSTRG.14800	proleg	proleg_control	1.39085	0.00146543	0.00610783	XP_023949864.1 eIF-2-alpha kinase GCN2 [Bicyclus anynana]
MSTRG.4321	proleg	proleg_control	1.393	3.11854e-05	0.000176753
MSTRG.14074	proleg	proleg_control	1.39323	0.00124599	0.00528844	XP_023949914.1 putative nuclease HARBI1 [Bicyclus anynana]
MSTRG.2107	proleg	proleg_control	1.39385	6.81437e-19	1.22659e-17
MSTRG.16852	proleg	proleg_control	1.39427	2.54713e-13	3.18792e-12
MSTRG.6373	proleg	proleg_control	1.39429	0.00527149	0.0191812	XP_023940735.1 ribosomal RNA processing protein 1 homolog [Bicyclus anynana]
MSTRG.5560	proleg	proleg_control	1.39486	2.30907e-09	2.08676e-08	XP_023945828.1 methylcrotonoyl-CoA carboxylase subunit alpha, mitochondrial [Bicyclus anynana]
MSTRG.11947	proleg	proleg_control	1.3949	0.00053478	0.00246405	XP_023940041.1 27 kDa hemolymph protein-like [Bicyclus anynana]
MSTRG.16541	proleg	proleg_control	1.39493	8.446e-05	0.00045027
MSTRG.17470	proleg	proleg_control	1.39842	2.09776e-05	0.000122065
MSTRG.19161	proleg	proleg_control	1.39911	3.92518e-12	4.4341e-11
MSTRG.20085	proleg	proleg_control	1.40194	2.33351e-22	4.9883e-21	XP_023934909.1 DNA polymerase delta subunit 3 [Bicyclus anynana]
MSTRG.13588	proleg	proleg_control	1.4027	7.32075e-08	5.66969e-07
MSTRG.17049	proleg	proleg_control	1.4033	0.00211002	0.0084893
MSTRG.14402	proleg	proleg_control	1.40442	1.75996e-61	1.15313e-59
MSTRG.22437	proleg	proleg_control	1.40671	1.238e-06	8.46696e-06
MSTRG.13550	proleg	proleg_control	1.40721	0.00245001	0.00970232	XP_039761871.1 uncharacterized protein LOC120635029 [Pararge aegeria]
MSTRG.16889	proleg	proleg_control	1.40757	0.0133488	0.0431374
MSTRG.22578	proleg	proleg_control	1.40996	3.21171e-11	3.40229e-10	XP_023947564.1 fibrillin-1-like isoform X2 [Bicyclus anynana]
MSTRG.17773	proleg	proleg_control	1.41071	0.000282501	0.00136803	XP_023942084.1 zinc transporter ZIP10 [Bicyclus anynana]
MSTRG.16322	proleg	proleg_control	1.41299	0.00333907	0.0127864	XP_023952550.1 zinc finger protein 90 homolog isoform X1 [Bicyclus anynana]
MSTRG.19464	proleg	proleg_control	1.41328	5.62781e-05	0.000308435
MSTRG.9299	proleg	proleg_control	1.41745	0.000595305	0.00270958	GBP35306.1 RNA-directed DNA polymerase from mobile element jockey [Eumeta japonica]
MSTRG.10337	proleg	proleg_control	1.4178	3.99381e-05	0.000223272	XP_023951713.1 protein draper-like isoform X1 [Bicyclus anynana]
MSTRG.6147	proleg	proleg_control	1.41787	1.86563e-06	1.25178e-05
MSTRG.3334	proleg	proleg_control	1.41932	6.0057e-07	4.24023e-06	XP_023949746.1 activating signal cointegrator 1 complex subunit 2 homolog [Bicyclus anynana]
MSTRG.18071	proleg	proleg_control	1.42122	0.000813364	0.00359714
MSTRG.21212	proleg	proleg_control	1.4225	3.47171e-05	0.000195334	XP_023953867.1 multiple inositol polyphosphate phosphatase 1-like isoform X2 [Bicyclus anynana]
MSTRG.3574	proleg	proleg_control	1.42513	5.06148e-07	3.61575e-06
MSTRG.4594	proleg	proleg_control	1.42677	4.3346e-62	2.88328e-60	XP_023949545.1 alpha-N-acetylgalactosaminidase [Bicyclus anynana]
MSTRG.10649	proleg	proleg_control	1.42742	0.00104462	0.00451622	tr|A0A6J1N1R1|A0A6J1N1R1_BICAN 5-hydroxyisourate hydrolase OS=Bicyclus anynana OX=110368 GN=LOC112047798 PE=3 SV=1
MSTRG.10978	proleg	proleg_control	1.42749	1.6379e-07	1.22506e-06
MSTRG.3121	proleg	proleg_control	1.42767	0.000461827	0.00214831
MSTRG.21028	proleg	proleg_control	1.42804	1.62693e-25	3.98492e-24
MSTRG.13149	proleg	proleg_control	1.42992	8.4083e-06	5.18018e-05	XP_023953720.1 serine/threonine-protein kinase fray2-like, partial [Bicyclus anynana]
MSTRG.6938	proleg	proleg_control	1.43156	5.98066e-100	7.12459e-98
MSTRG.10996	proleg	proleg_control	1.43341	8.19225e-08	6.31478e-07
MSTRG.19116	proleg	proleg_control	1.43343	0.00107308	0.00462707	XP_023943350.1 ras GTPase-activating-like protein IQGAP1 [Bicyclus anynana]
MSTRG.2204	proleg	proleg_control	1.43875	2.26673e-31	6.92384e-30
MSTRG.1310	proleg	proleg_control	1.43894	0.000997339	0.00433614	XP_034840267.1 uncharacterized protein LOC117996321 [Maniola hyperantus]
MSTRG.3438	proleg	proleg_control	1.43904	2.57543e-12	2.9578e-11
MSTRG.1180	proleg	proleg_control	1.43953	5.2182e-60	3.30335e-58
MSTRG.9244	proleg	proleg_control	1.43969	0.0119399	0.0391347	XP_023938384.1 uncharacterized protein LOC112046116, partial [Bicyclus anynana]
MSTRG.20701	proleg	proleg_control	1.44097	0.00702618	0.0246839	XP_023949207.1 DNA replication licensing factor Mcm2 [Bicyclus anynana]
MSTRG.12499	proleg	proleg_control	1.4417	0.00592965	0.0212941
MSTRG.5954	proleg	proleg_control	1.44275	3.29949e-15	4.81475e-14	XP_023942412.1 uncharacterized protein LOC112048934 [Bicyclus anynana]
MSTRG.21457	proleg	proleg_control	1.44293	4.9838e-05	0.000274748	tr|A0A483AAC8|A0A483AAC8_9GAMM Reverse transcriptase domain-containing protein OS=uncultured SUP05 cluster bacterium OX=655186 GN=CRYPA_468 PE=4 SV=1
MSTRG.903	proleg	proleg_control	1.44324	1.68792e-14	2.32338e-13	XP_023933873.1 tyrosine-protein phosphatase corkscrew-like [Bicyclus anynana]
MSTRG.11913	proleg	proleg_control	1.44529	4.40109e-05	0.00024458	XP_023934841.1 chymotrypsin-like elastase family member 2A [Bicyclus anynana]
MSTRG.13067	proleg	proleg_control	1.44552	0.000232994	0.00115083
MSTRG.10929	proleg	proleg_control	1.44637	0.000124284	0.000646021
MSTRG.9413	proleg	proleg_control	1.44882	5.26597e-05	0.000289452	XP_023951618.1 thyroid receptor-interacting protein 11-like [Bicyclus anynana]
MSTRG.17906	proleg	proleg_control	1.44941	3.90006e-07	2.81114e-06	XP_023950433.1 tectonic-1 isoform X1 [Bicyclus anynana]
MSTRG.19145	proleg	proleg_control	1.44945	3.36315e-14	4.48329e-13
MSTRG.11460	proleg	proleg_control	1.45236	0.00101802	0.00441433
MSTRG.1357	proleg	proleg_control	1.45287	6.46296e-06	4.04058e-05	XP_023943978.1 tetraspanin-13 isoform X1 [Bicyclus anynana]
MSTRG.12538	proleg	proleg_control	1.45296	9.05375e-08	6.93803e-07	XP_023937828.1 basic proline-rich protein isoform X2 [Bicyclus anynana]
MSTRG.11514	proleg	proleg_control	1.45321	1.99698e-25	4.83705e-24	XP_023942894.1 facilitated trehalose transporter Tret1-like [Bicyclus anynana]
MSTRG.16223	proleg	proleg_control	1.4541	5.17818e-05	0.000284985	XP_023942998.1 zinc finger protein 271-like [Bicyclus anynana]
MSTRG.13135	proleg	proleg_control	1.45485	0.00480824	0.0176689	XP_023953694.1 glutenin, high molecular weight subunit DX5-like [Bicyclus anynana]
MSTRG.10954	proleg	proleg_control	1.45507	0.000167631	0.00085207
MSTRG.18509	proleg	proleg_control	1.45786	0.00575714	0.0207314
MSTRG.3951	proleg	proleg_control	1.45809	0.0127937	0.0416104
MSTRG.22272	proleg	proleg_control	1.46045	7.17149e-05	0.000386851	XP_023943565.1 cytochrome b5-related protein-like [Bicyclus anynana]
MSTRG.4062	proleg	proleg_control	1.46054	2.07645e-06	1.38332e-05
MSTRG.18921	proleg	proleg_control	1.46167	1.25024e-08	1.05698e-07	tr|A0A0A9YJH7|A0A0A9YJH7_LYGHE Endonuclease (Fragment) OS=Lygus hesperus OX=30085 GN=pol_436 PE=4 SV=1
MSTRG.5803	proleg	proleg_control	1.46184	0.00124624	0.00528844
MSTRG.14435	proleg	proleg_control	1.46213	0.00238335	0.00946693	XP_023935921.1 venom carboxylesterase-6 [Bicyclus anynana]
MSTRG.10223	proleg	proleg_control	1.46292	7.05505e-54	3.88443e-52
MSTRG.21588	proleg	proleg_control	1.46315	0.00337231	0.0128986	XP_039763051.1 uncharacterized protein LOC120635903 [Pararge aegeria]
MSTRG.11865	proleg	proleg_control	1.46353	0.000235139	0.00115881	XP_034824784.1 uncharacterized protein LOC117982529 [Maniola hyperantus]
MSTRG.1542	proleg	proleg_control	1.46396	0.000758644	0.00337335
MSTRG.3300	proleg	proleg_control	1.46474	7.23295e-05	0.000389883	XP_023954677.1 triokinase/FMN cyclase-like [Bicyclus anynana]
MSTRG.21879	proleg	proleg_control	1.46483	0.000301685	0.00145502	XP_023954271.1 flocculation protein FLO11 isoform X3 [Bicyclus anynana]
MSTRG.3599	proleg	proleg_control	1.46512	3.43447e-26	8.75588e-25
MSTRG.11636	proleg	proleg_control	1.46543	2.3828e-12	2.74861e-11	XP_023936389.1 serine protease Hayan-like [Bicyclus anynana]
MSTRG.5153	proleg	proleg_control	1.46599	2.71996e-07	2.00013e-06	sp|P10978|POLX_TOBAC Retrovirus-related Pol polyprotein from transposon TNT 1-94 OS=Nicotiana tabacum OX=4097 PE=2 SV=1
MSTRG.9213	proleg	proleg_control	1.46734	1.53435e-16	2.46399e-15	XP_023950341.1 toll-like receptor 3 [Bicyclus anynana]
MSTRG.20381	proleg	proleg_control	1.46811	1.1904e-06	8.15419e-06
MSTRG.2741	proleg	proleg_control	1.4701	0.00103399	0.00447471
MSTRG.3486	proleg	proleg_control	1.47051	0.000710585	0.0031769
MSTRG.4583	proleg	proleg_control	1.47312	1.51891e-49	7.51087e-48	XP_023953068.1 hemicentin-2-like [Bicyclus anynana]
MSTRG.12490	proleg	proleg_control	1.4732	8.40229e-10	7.85893e-09
MSTRG.8783	proleg	proleg_control	1.47733	1.09779e-09	1.0152e-08
MSTRG.22136	proleg	proleg_control	1.47768	0.0014591	0.00608337
MSTRG.14400	proleg	proleg_control	1.47898	0.00927622	0.0314503	XP_023940003.1 zinc finger FYVE domain-containing protein 26 homolog [Bicyclus anynana]
MSTRG.5591	proleg	proleg_control	1.48004	0.000101752	0.000535272	XP_023937671.1 probable multidrug resistance-associated protein lethal(2)03659 [Bicyclus anynana]
MSTRG.4390	proleg	proleg_control	1.48264	2.32953e-24	5.42206e-23
MSTRG.5741	proleg	proleg_control	1.48679	5.30524e-08	4.20314e-07	GBP94822.1 Probable RNA-directed DNA polymerase from transposon BS [Eumeta japonica]
MSTRG.18228	proleg	proleg_control	1.48693	1.07558e-40	4.31023e-39	XP_023942154.1 HEAT repeat-containing protein 1 [Bicyclus anynana]
MSTRG.6711	proleg	proleg_control	1.48696	8.70544e-25	2.06286e-23	XP_023938295.1 luciferin 4-monooxygenase-like [Bicyclus anynana]
MSTRG.17565	proleg	proleg_control	1.48905	0.00214116	0.00860667	XP_023937432.1 larval/pupal rigid cuticle protein 66-like [Bicyclus anynana]
MSTRG.5915	proleg	proleg_control	1.48932	0.000147043	0.000754741	XP_023936222.1 uncharacterized protein LOC112044583 [Bicyclus anynana]
MSTRG.2071	proleg	proleg_control	1.49158	1.0965e-22	2.39078e-21	XP_023934251.1 putative leucine-rich repeat-containing protein DDB_G0290503 [Bicyclus anynana]
MSTRG.15229	proleg	proleg_control	1.49888	0.000557707	0.00255979
MSTRG.8583	proleg	proleg_control	1.49981	0.00124299	0.00527977	XP_023948086.1 uncharacterized protein C1orf112 homolog [Bicyclus anynana]
MSTRG.20699	proleg	proleg_control	1.49983	4.89846e-06	3.11297e-05
MSTRG.16103	proleg	proleg_control	1.49994	2.44066e-22	5.20886e-21	XP_023947422.1 uncharacterized protein LOC112052533 [Bicyclus anynana]
MSTRG.5024	proleg	proleg_control	1.50032	0.000356578	0.00169666	XP_023950514.1 uncharacterized protein LOC112054835 [Bicyclus anynana]
MSTRG.7198	proleg	proleg_control	1.50509	2.20819e-09	1.99697e-08	XP_023951215.1 cytochrome P450 9e2-like [Bicyclus anynana]
MSTRG.6656	proleg	proleg_control	1.50822	2.25735e-12	2.60619e-11	XP_026489035.1 uncharacterized protein LOC113395614 [Vanessa tameamea]
MSTRG.1513	proleg	proleg_control	1.50895	0.00254961	0.0100433
MSTRG.4294	proleg	proleg_control	1.50941	0.000228895	0.00113443
MSTRG.2613	proleg	proleg_control	1.51017	5.44899e-17	8.98158e-16
MSTRG.3805	proleg	proleg_control	1.51141	1.02253e-34	3.4534e-33	XP_023951543.1 early nodulin-75-like [Bicyclus anynana]
MSTRG.7502	proleg	proleg_control	1.51413	0.00692609	0.0243912
MSTRG.9788	proleg	proleg_control	1.51451	4.53908e-05	0.000251501	XP_023952401.1 cyclin-dependent kinase 4-like [Bicyclus anynana]
MSTRG.959	proleg	proleg_control	1.51545	6.83074e-69	5.29645e-67	XP_023945416.1 peroxisomal acyl-coenzyme A oxidase 3 [Bicyclus anynana]
MSTRG.8517	proleg	proleg_control	1.51632	1.57392e-05	9.32822e-05	XP_023940448.1 MD-2-related lipid-recognition protein-like [Bicyclus anynana]
MSTRG.14110	proleg	proleg_control	1.51794	2.35675e-08	1.94477e-07
MSTRG.5540	proleg	proleg_control	1.5191	0.00969527	0.0327103
MSTRG.12375	proleg	proleg_control	1.52266	0.00406026	0.0152103
MSTRG.11054	proleg	proleg_control	1.52434	2.13331e-08	1.76818e-07	XP_023946553.1 uncharacterized protein LOC112051927 [Bicyclus anynana]
MSTRG.11877	proleg	proleg_control	1.52447	0.00238327	0.00946693	WP_230675839.1 reverse transcriptase family protein, partial [Piscirickettsia salmonis]
MSTRG.21510	proleg	proleg_control	1.52976	1.33849e-71	1.08269e-69
MSTRG.18257	proleg	proleg_control	1.53097	7.05574e-35	2.39529e-33	XP_023954130.1 nucleolar protein 58 [Bicyclus anynana]
MSTRG.5066	proleg	proleg_control	1.53344	1.49047e-05	8.86572e-05	XP_023952009.1 methyltransferase-like protein 6 [Bicyclus anynana]
MSTRG.11998	proleg	proleg_control	1.53349	3.64198e-10	3.5404e-09
MSTRG.14582	proleg	proleg_control	1.53593	0.015073	0.0476863
MSTRG.536	proleg	proleg_control	1.53595	8.30987e-10	7.77804e-09
MSTRG.6766	proleg	proleg_control	1.53606	6.13195e-05	0.00033397	tr|A0A7E5VRG0|A0A7E5VRG0_TRINI Endonuclease OS=Trichoplusia ni OX=7111 GN=LOC113496015 PE=4 SV=1
MSTRG.681	proleg	proleg_control	1.53801	0.0112669	0.0372643	tr|A0A0A9Y790|A0A0A9Y790_LYGHE Protein furry (Fragment) OS=Lygus hesperus OX=30085 GN=fry_0 PE=4 SV=1
MSTRG.10468	proleg	proleg_control	1.54522	0.00325902	0.0125165
MSTRG.15355	proleg	proleg_control	1.54674	1.39826e-21	2.87641e-20	XP_023944296.1 nucleolar protein 12 [Bicyclus anynana]
MSTRG.6503	proleg	proleg_control	1.54897	0.00225761	0.00901667
MSTRG.17772	proleg	proleg_control	1.54993	6.54233e-07	4.59435e-06
MSTRG.11935	proleg	proleg_control	1.55947	1.5884e-16	2.54765e-15	XP_026490027.1 protein javelin [Vanessa tameamea]
MSTRG.17238	proleg	proleg_control	1.56053	2.04605e-09	1.85546e-08
MSTRG.11956	proleg	proleg_control	1.56169	1.36936e-10	1.37608e-09	XP_023939914.1 isovaleryl-CoA dehydrogenase, mitochondrial [Bicyclus anynana]
MSTRG.2969	proleg	proleg_control	1.56259	0.000281507	0.00136458
MSTRG.7331	proleg	proleg_control	1.56512	1.49601e-15	2.24814e-14
MSTRG.2345	proleg	proleg_control	1.56825	0.00413384	0.0154418
MSTRG.9118	proleg	proleg_control	1.56886	6.15206e-07	4.33764e-06
MSTRG.9175	proleg	proleg_control	1.56904	0.0140688	0.045075	XP_023953017.1 uncharacterized protein LOC112056772, partial [Bicyclus anynana]
MSTRG.4589	proleg	proleg_control	1.57012	1.64071e-16	2.62835e-15
MSTRG.15836	proleg	proleg_control	1.57068	1.96934e-21	4.0134e-20
MSTRG.21922	proleg	proleg_control	1.5722	0.000252794	0.00123559
MSTRG.8410	proleg	proleg_control	1.57314	6.60348e-07	4.63481e-06
MSTRG.11025	proleg	proleg_control	1.57365	8.14003e-06	5.02435e-05	XP_023940232.1 vanin-like protein 2 [Bicyclus anynana]
MSTRG.6501	proleg	proleg_control	1.58324	2.14944e-09	1.94653e-08	KAG4065202.1 hypothetical protein HA402_007599 [Bradysia odoriphaga]
MSTRG.6196	proleg	proleg_control	1.58607	6.24793e-08	4.89963e-07
MSTRG.13181	proleg	proleg_control	1.58727	0.000402469	0.00189779
MSTRG.19608	proleg	proleg_control	1.58741	2.09289e-05	0.000121836
MSTRG.5706	proleg	proleg_control	1.58785	1.6582e-11	1.79877e-10	XP_023955053.1 juvenile hormone esterase-like [Bicyclus anynana]
MSTRG.12952	proleg	proleg_control	1.58787	2.71913e-14	3.66957e-13	CAF4801593.1 unnamed protein product [Pieris macdunnoughi]
MSTRG.15232	proleg	proleg_control	1.58806	1.79955e-05	0.000105746
MSTRG.7034	proleg	proleg_control	1.59066	0.00766854	0.0266973	XP_023938883.1 uncharacterized protein LOC112046488 isoform X1 [Bicyclus anynana]
MSTRG.9590	proleg	proleg_control	1.59188	3.97463e-06	2.55562e-05
MSTRG.15513	proleg	proleg_control	1.592	7.72188e-12	8.5607e-11
MSTRG.3630	proleg	proleg_control	1.59369	2.91461e-06	1.90774e-05	XP_039745987.1 cytochrome P450 CYP12A2-like isoform X1 [Pararge aegeria]
MSTRG.4119	proleg	proleg_control	1.59382	6.46961e-06	4.04281e-05
MSTRG.19615	proleg	proleg_control	1.59445	7.16945e-05	0.000386851	tr|I4DPZ5|I4DPZ5_PAPXU AMP-binding domain-containing protein OS=Papilio xuthus OX=66420 PE=2 SV=1
MSTRG.14300	proleg	proleg_control	1.59691	1.97584e-07	1.46528e-06
MSTRG.15538	proleg	proleg_control	1.59919	0.0025365	0.0100053	XP_023939675.1 facilitated trehalose transporter Tret1-2 homolog [Bicyclus anynana]
MSTRG.8815	proleg	proleg_control	1.59942	2.06097e-62	1.39211e-60	tr|A0A6P6PVA7|A0A6P6PVA7_CARAU peroxisomal multifunctional enzyme type 2-like OS=Carassius auratus OX=7957 GN=LOC113106903 PE=4 SV=1
MSTRG.9644	proleg	proleg_control	1.59954	5.92129e-10	5.62265e-09
MSTRG.4019	proleg	proleg_control	1.60138	0.0075683	0.0263693	XP_023945471.1 uncharacterized protein KIAA0930 homolog [Bicyclus anynana]
MSTRG.15724	proleg	proleg_control	1.60208	3.05491e-07	2.22893e-06	XP_023935535.1 pyrroline-5-carboxylate reductase-like isoform X1 [Bicyclus anynana]
MSTRG.8732	proleg	proleg_control	1.60479	5.83675e-15	8.29552e-14	sp|B0W3H3|GATB_CULQU Glutamyl-tRNA(Gln) amidotransferase subunit B, mitochondrial OS=Culex quinquefasciatus OX=7176 GN=CPIJ001717 PE=3 SV=1
MSTRG.6127	proleg	proleg_control	1.60543	7.59582e-217	3.31786e-214
MSTRG.15230	proleg	proleg_control	1.60736	0.00137607	0.00577396	XP_022116265.1 cecropin-like [Pieris rapae]
MSTRG.16812	proleg	proleg_control	1.60958	0.000962476	0.00420269
MSTRG.20152	proleg	proleg_control	1.61117	0.000164034	0.000836055	XP_023933906.1 peroxidase isoform X1 [Bicyclus anynana]
MSTRG.9163	proleg	proleg_control	1.61518	0.00923825	0.0313459	XP_028160983.1 uncharacterized protein LOC114353264 [Ostrinia furnacalis]
MSTRG.20433	proleg	proleg_control	1.6158	0.00049675	0.00230096
MSTRG.12789	proleg	proleg_control	1.61852	0.000587378	0.00267908
MSTRG.7135	proleg	proleg_control	1.62723	0.00971311	0.0327621
MSTRG.9498	proleg	proleg_control	1.62881	7.17374e-05	0.000386851	XP_023949100.1 chaoptin [Bicyclus anynana]
MSTRG.6828	proleg	proleg_control	1.62913	0.00208956	0.00841734	XP_039752114.1 cytospin-A-like isoform X5 [Pararge aegeria]
MSTRG.20121	proleg	proleg_control	1.63424	0.00600183	0.021512	XP_023934881.1 transcription elongation factor B polypeptide 3-like [Bicyclus anynana]
MSTRG.18811	proleg	proleg_control	1.63472	4.67573e-14	6.16406e-13
MSTRG.711	proleg	proleg_control	1.63573	3.10199e-144	6.5562e-142
MSTRG.16827	proleg	proleg_control	1.63672	3.72442e-23	8.25801e-22
MSTRG.7550	proleg	proleg_control	1.63721	2.04085e-109	2.75704e-107
MSTRG.8521	proleg	proleg_control	1.63928	0.0024238	0.00960724	XP_023940472.1 uncharacterized protein LOC112047560 [Bicyclus anynana]
MSTRG.7111	proleg	proleg_control	1.64111	0.000567216	0.00259707	XP_039759903.1 uncharacterized protein LOC120633641 [Pararge aegeria]
MSTRG.6394	proleg	proleg_control	1.64281	5.44248e-08	4.30666e-07	BAM73877.1 cytochrome P450, partial [Bombyx mori]
MSTRG.1163	proleg	proleg_control	1.64284	2.5646e-11	2.74115e-10
MSTRG.17154	proleg	proleg_control	1.64498	1.90211e-113	2.65162e-111	XP_023944718.1 non-specific lipid-transfer protein [Bicyclus anynana]
MSTRG.3314	proleg	proleg_control	1.65127	1.75498e-14	2.41061e-13
MSTRG.17927	proleg	proleg_control	1.65216	0.000253566	0.00123844	XP_023948527.1 collagen alpha-1(IV) chain isoform X1 [Bicyclus anynana]
MSTRG.22409	proleg	proleg_control	1.65275	0.00477933	0.0175972	XP_023950728.1 STAM-binding protein-like A [Bicyclus anynana]
MSTRG.3639	proleg	proleg_control	1.65425	9.37287e-05	0.00049545
MSTRG.2404	proleg	proleg_control	1.65641	8.33759e-05	0.000444853	XP_023936724.1 ATPase family AAA domain-containing protein 5 isoform X1 [Bicyclus anynana]
MSTRG.19051	proleg	proleg_control	1.65723	2.18705e-59	1.36472e-57	XP_034830619.1 sphingomyelin phosphodiesterase isoform X1 [Maniola hyperantus]
MSTRG.12907	proleg	proleg_control	1.65771	8.40035e-39	3.20928e-37	XP_023954314.1 organic cation transporter protein-like isoform X1 [Bicyclus anynana]
MSTRG.22328	proleg	proleg_control	1.66147	6.81783e-14	8.88079e-13
MSTRG.6541	proleg	proleg_control	1.66399	8.81316e-05	0.00046832	XP_023943854.1 tetratricopeptide repeat protein 28 isoform X1 [Bicyclus anynana]
MSTRG.11561	proleg	proleg_control	1.66849	0.0119313	0.0391164	sp|Q964R0|CP6K1_BLAGE Cytochrome P450 6k1 OS=Blattella germanica OX=6973 GN=CYP6K1 PE=2 SV=1
MSTRG.6470	proleg	proleg_control	1.6689	9.01987e-06	5.53095e-05	XP_023947602.1 protein D3-like [Bicyclus anynana]
MSTRG.18191	proleg	proleg_control	1.67255	2.5217e-28	6.85569e-27	XP_023952906.1 homeobox protein aristaless [Bicyclus anynana]
MSTRG.20726	proleg	proleg_control	1.6743	7.20055e-06	4.46339e-05	XP_023953342.1 UDP-glucuronosyltransferase 2C1-like [Bicyclus anynana]
MSTRG.13411	proleg	proleg_control	1.67815	1.4376e-14	1.99137e-13	XP_023950914.1 transferrin-like [Bicyclus anynana]
MSTRG.9437	proleg	proleg_control	1.67859	0.00515467	0.0187943	XP_023947836.1 RNA-binding protein fusilli-like [Bicyclus anynana]
MSTRG.21497	proleg	proleg_control	1.67869	0.000678759	0.00304918	XP_023943312.1 uncharacterized protein LOC112049599 [Bicyclus anynana]
MSTRG.20739	proleg	proleg_control	1.6821	9.0292e-26	2.25799e-24
MSTRG.13747	proleg	proleg_control	1.68234	0.00557065	0.0201484	KAG7294887.1 hypothetical protein JYU34_022727 [Plutella xylostella]
MSTRG.4261	proleg	proleg_control	1.68439	7.70746e-20	1.45322e-18	tr|A0A194Q8M1|A0A194Q8M1_PAPXU BHLH domain-containing protein OS=Papilio xuthus OX=66420 GN=RR46_05082 PE=4 SV=1
MSTRG.14541	proleg	proleg_control	1.68483	0.015147	0.0478394	XP_023953246.1 uncharacterized protein LOC112056989 [Bicyclus anynana]
MSTRG.16869	proleg	proleg_control	1.6855	4.08158e-22	8.62661e-21
MSTRG.20463	proleg	proleg_control	1.68574	1.7895e-11	1.93959e-10	XP_023939595.1 D-aspartate oxidase isoform X2 [Bicyclus anynana]
MSTRG.18426	proleg	proleg_control	1.6867	3.45123e-07	2.50553e-06
MSTRG.7366	proleg	proleg_control	1.689	2.40937e-07	1.77572e-06	sp|Q17RP2|TIGD6_HUMAN Tigger transposable element-derived protein 6 OS=Homo sapiens OX=9606 GN=TIGD6 PE=2 SV=2
MSTRG.15950	proleg	proleg_control	1.68931	2.14204e-28	5.8356e-27
MSTRG.9566	proleg	proleg_control	1.69076	1.39223e-05	8.30393e-05	XP_023943908.1 androgen-dependent TFPI-regulating protein-like [Bicyclus anynana]
MSTRG.19148	proleg	proleg_control	1.69264	7.54767e-53	4.05347e-51	XP_023947887.1 uncharacterized protein LOC112052882 isoform X1 [Bicyclus anynana]
MSTRG.14728	proleg	proleg_control	1.69451	1.41725e-06	9.62762e-06	XP_023934638.1 uncharacterized protein LOC112043460 [Bicyclus anynana]
MSTRG.12676	proleg	proleg_control	1.69452	2.53316e-144	5.44173e-142	XP_023935669.1 uncharacterized protein LOC112044157 [Bicyclus anynana]
MSTRG.522	proleg	proleg_control	1.70152	0.0158025	0.0496466	XP_023941114.1 polyhomeotic-proximal chromatin protein-like isoform X2 [Bicyclus anynana]
MSTRG.12151	proleg	proleg_control	1.7022	1.73028e-06	1.16514e-05	XP_023953967.1 probable peroxisomal membrane protein PEX13 [Bicyclus anynana]
MSTRG.8901	proleg	proleg_control	1.70294	0.00599141	0.0214806	XP_023946828.1 uncharacterized protein LOC112052121 [Bicyclus anynana]
MSTRG.14195	proleg	proleg_control	1.70518	6.73349e-06	4.19371e-05	tr|B0ZQ68|B0ZQ68_PINSY 4-coumarate-CoA ligase (Fragment) OS=Pinus sylvestris OX=3349 GN=4CL PE=4 SV=1
MSTRG.9154	proleg	proleg_control	1.70634	1.90515e-25	4.64899e-24
MSTRG.15453	proleg	proleg_control	1.712	2.36637e-06	1.56611e-05
MSTRG.2324	proleg	proleg_control	1.71311	1.67494e-17	2.83205e-16	XP_023949721.1 selenium-binding protein 1 [Bicyclus anynana]
MSTRG.11449	proleg	proleg_control	1.71687	4.6603e-10	4.47389e-09	sp|Q99K82|SMOX_MOUSE Spermine oxidase OS=Mus musculus OX=10090 GN=Smox PE=1 SV=1
MSTRG.9119	proleg	proleg_control	1.71893	8.62569e-08	6.62939e-07	XP_023953713.1 ejaculatory bulb-specific protein 3-like isoform X1 [Bicyclus anynana]
MSTRG.16288	proleg	proleg_control	1.72355	0.00424282	0.0157949	KAG6460995.1 hypothetical protein O3G_MSEX012355, partial [Manduca sexta]
MSTRG.2267	proleg	proleg_control	1.72599	5.20487e-18	9.03372e-17
MSTRG.453	proleg	proleg_control	1.73402	3.32179e-19	6.04565e-18	XP_023937973.1 laminin subunit alpha [Bicyclus anynana]
MSTRG.4319	proleg	proleg_control	1.73418	2.10736e-08	1.74888e-07
MSTRG.8412	proleg	proleg_control	1.74391	4.616e-05	0.000255325	XP_023944505.1 probable 4-coumarate--CoA ligase 3 [Bicyclus anynana]
MSTRG.14792	proleg	proleg_control	1.74431	0.000132879	0.000685971
MSTRG.16848	proleg	proleg_control	1.74594	1.04348e-05	6.35399e-05	XP_023937248.1 homogentisate 1,2-dioxygenase [Bicyclus anynana]
MSTRG.8854	proleg	proleg_control	1.7474	0.00222861	0.00891716
MSTRG.4565	proleg	proleg_control	1.7475	2.52138e-16	3.99036e-15
MSTRG.7431	proleg	proleg_control	1.74841	3.44705e-62	2.3046e-60	XP_023941328.1 mucin-22 [Bicyclus anynana]
MSTRG.1004	proleg	proleg_control	1.75053	2.11768e-88	2.16798e-86	XP_023935797.1 uncharacterized protein LOC112044248 [Bicyclus anynana]
MSTRG.14234	proleg	proleg_control	1.7531	2.07003e-28	5.66297e-27	XP_026496138.1 uncharacterized protein LOC113400703 [Vanessa tameamea]
MSTRG.7397	proleg	proleg_control	1.75377	0.000137351	0.000707765	ADO33000.1 cathepsin B, partial [Biston betularia]
MSTRG.17737	proleg	proleg_control	1.75488	2.29056e-18	4.02352e-17	XP_023950607.1 myrosinase 1-like isoform X1 [Bicyclus anynana]
MSTRG.5796	proleg	proleg_control	1.7622	1.08486e-06	7.46636e-06
MSTRG.14485	proleg	proleg_control	1.76896	0.0127361	0.0414517
MSTRG.1081	proleg	proleg_control	1.77001	2.43706e-114	3.43389e-112	tr|A0A2H1W1R1|A0A2H1W1R1_SPOFR Aldehyde dehydrogenase (NAD(+)) OS=Spodoptera frugiperda OX=7108 GN=SFRICE_000126 PE=3 SV=1
MSTRG.19188	proleg	proleg_control	1.7711	3.36538e-17	5.59644e-16	XP_039759405.1 uncharacterized protein LOC120633287 [Pararge aegeria]
MSTRG.1564	proleg	proleg_control	1.77667	1.23347e-17	2.11287e-16
MSTRG.16399	proleg	proleg_control	1.77708	1.57611e-05	9.33698e-05
MSTRG.7783	proleg	proleg_control	1.7786	1.97064e-16	3.1377e-15
MSTRG.8927	proleg	proleg_control	1.7817	1.21742e-14	1.69894e-13
MSTRG.22250	proleg	proleg_control	1.78246	6.96507e-12	7.72822e-11	XP_023951960.1 fatty-acid amide hydrolase 2-B-like isoform X1 [Bicyclus anynana]
MSTRG.15567	proleg	proleg_control	1.78523	0.0106576	0.0354639
MSTRG.2416	proleg	proleg_control	1.78589	5.02665e-10	4.80798e-09
MSTRG.3079	proleg	proleg_control	1.78738	1.09007e-43	4.60784e-42	XP_023936798.1 xanthine dehydrogenase [Bicyclus anynana]
MSTRG.12767	proleg	proleg_control	1.7935	3.07015e-19	5.59545e-18	XP_023954528.1 delta-1-pyrroline-5-carboxylate synthase isoform X1 [Bicyclus anynana]
MSTRG.18920	proleg	proleg_control	1.79484	0.000209773	0.00104719
MSTRG.6129	proleg	proleg_control	1.7953	2.10195e-08	1.7455e-07	XP_039752408.1 D-arabinitol dehydrogenase 1-like [Pararge aegeria]
MSTRG.1705	proleg	proleg_control	1.79956	9.5361e-07	6.59773e-06	XP_023953744.1 matrix metalloproteinase-25-like, partial [Bicyclus anynana]
MSTRG.4264	proleg	proleg_control	1.80215	3.63887e-09	3.22406e-08	XP_023944349.1 protein yellow-like [Bicyclus anynana]
MSTRG.11144	proleg	proleg_control	1.80279	3.49396e-11	3.68638e-10
MSTRG.16746	proleg	proleg_control	1.80317	6.12364e-11	6.30355e-10	XP_023936946.1 arylphorin subunit beta-like [Bicyclus anynana]
MSTRG.12513	proleg	proleg_control	1.80391	1.84622e-05	0.000108391	XP_023937837.1 calcium-binding protein P-like [Bicyclus anynana]
MSTRG.12773	proleg	proleg_control	1.8107	2.31236e-21	4.67611e-20
MSTRG.19053	proleg	proleg_control	1.81141	7.37776e-10	6.94527e-09	XP_023939526.1 uncharacterized protein LOC112046911 [Bicyclus anynana]
MSTRG.12085	proleg	proleg_control	1.8117	0.000642132	0.00290155	tr|A0A2A4J7U9|A0A2A4J7U9_HELVI Endonuclease OS=Heliothis virescens OX=7102 GN=B5V51_6283 PE=4 SV=1
MSTRG.6668	proleg	proleg_control	1.81876	5.9017e-06	3.7145e-05
MSTRG.10990	proleg	proleg_control	1.8192	0.00178442	0.00728898
MSTRG.15525	proleg	proleg_control	1.82005	6.12039e-11	6.30355e-10
MSTRG.4980	proleg	proleg_control	1.824	8.58671e-10	8.01426e-09
MSTRG.6701	proleg	proleg_control	1.82443	4.67439e-05	0.000258343
MSTRG.4587	proleg	proleg_control	1.82468	2.82322e-14	3.80221e-13
MSTRG.1963	proleg	proleg_control	1.82891	0.0109641	0.0363545	XP_039755341.1 calcium-transporting ATPase type 2C member 1 isoform X2 [Pararge aegeria]
MSTRG.6801	proleg	proleg_control	1.82893	9.18128e-06	5.62729e-05
MSTRG.11631	proleg	proleg_control	1.83257	1.79971e-09	1.6366e-08	tr|A0A194RJQ9|A0A194RJQ9_PAPMA Serine protease easter OS=Papilio machaon OX=76193 GN=RR48_11911 PE=3 SV=1
MSTRG.9636	proleg	proleg_control	1.83555	4.63534e-08	3.70601e-07
MSTRG.15088	proleg	proleg_control	1.83664	2.02778e-30	6.06667e-29	XP_023947256.1 cytochrome P450 4C1-like [Bicyclus anynana]
MSTRG.9564	proleg	proleg_control	1.83704	2.29098e-08	1.89288e-07	XP_023943917.1 decaprenyl-diphosphate synthase subunit 2-like isoform X1 [Bicyclus anynana]
MSTRG.11238	proleg	proleg_control	1.83879	1.8341e-14	2.51481e-13	XP_023948354.1 gonadotropin-releasing hormone receptor [Bicyclus anynana]
MSTRG.10983	proleg	proleg_control	1.84159	2.21928e-48	1.05367e-46
MSTRG.9749	proleg	proleg_control	1.84401	0.000305262	0.00146849
MSTRG.5742	proleg	proleg_control	1.8478	6.84481e-06	4.25566e-05	XP_023943003.1 uncharacterized protein LOC112049379 [Bicyclus anynana]
MSTRG.1338	proleg	proleg_control	1.85568	2.90883e-32	9.22936e-31
MSTRG.5012	proleg	proleg_control	1.85849	4.24164e-13	5.20434e-12
MSTRG.4593	proleg	proleg_control	1.86064	6.69611e-08	5.21986e-07	XP_023949546.1 uncharacterized protein LOC112054115 [Bicyclus anynana]
MSTRG.12091	proleg	proleg_control	1.8693	2.95806e-06	1.93332e-05
MSTRG.3360	proleg	proleg_control	1.87193	2.18478e-12	2.52686e-11	XP_023942275.1 fork head domain transcription factor slp2-like [Bicyclus anynana]
MSTRG.8584	proleg	proleg_control	1.87443	3.5759e-13	4.40814e-12	XP_023948089.1 midasin [Bicyclus anynana]
MSTRG.17050	proleg	proleg_control	1.87575	1.22093e-167	3.33314e-165
MSTRG.21228	proleg	proleg_control	1.87601	1.18884e-23	2.70931e-22
MSTRG.11056	proleg	proleg_control	1.87714	1.35576e-08	1.1425e-07	XP_023946555.1 kynurenine/alpha-aminoadipate aminotransferase, mitochondrial [Bicyclus anynana]
MSTRG.7112	proleg	proleg_control	1.87742	1.56009e-64	1.11105e-62	XP_023935101.1 pancreatic triacylglycerol lipase-like [Bicyclus anynana]
MSTRG.18302	proleg	proleg_control	1.87947	3.07755e-11	3.27074e-10
MSTRG.71	proleg	proleg_control	1.87965	3.04937e-09	2.72572e-08
MSTRG.7062	proleg	proleg_control	1.88049	2.20797e-09	1.99697e-08	XP_023951099.1 uncharacterized protein LOC112055297 [Bicyclus anynana]
MSTRG.18616	proleg	proleg_control	1.88285	5.07739e-07	3.62189e-06	XP_023941640.1 uncharacterized protein LOC112048370 [Bicyclus anynana]
MSTRG.22096	proleg	proleg_control	1.88324	7.96863e-05	0.000426556	XP_023950804.1 2-acylglycerol O-acyltransferase 2-A-like isoform X1 [Bicyclus anynana]
MSTRG.3760	proleg	proleg_control	1.88361	0.0081212	0.0280274	XP_013138538.1 PREDICTED: cytoplasmic dynein 2 heavy chain 1-like [Papilio polytes]
MSTRG.9565	proleg	proleg_control	1.884	9.03563e-11	9.17852e-10
MSTRG.1031	proleg	proleg_control	1.88691	1.35573e-05	8.11207e-05	XP_023934848.1 lymphocyte antigen 75-like [Bicyclus anynana]
MSTRG.10984	proleg	proleg_control	1.89326	1.57233e-05	9.32301e-05
MSTRG.7134	proleg	proleg_control	1.89615	0.00030278	0.00145869	XP_034830397.1 cytochrome P450 9e2-like [Maniola hyperantus]
MSTRG.21448	proleg	proleg_control	1.89872	2.43123e-50	1.23007e-48
MSTRG.889	proleg	proleg_control	1.90108	1.77923e-09	1.62022e-08	XP_023933887.1 alpha-tocopherol transfer protein-like [Bicyclus anynana]
MSTRG.68	proleg	proleg_control	1.90158	3.17315e-08	2.57787e-07
MSTRG.10386	proleg	proleg_control	1.9042	4.05402e-20	7.75531e-19	XP_023942611.1 phosphoenolpyruvate carboxykinase [GTP]-like isoform X2 [Bicyclus anynana]
MSTRG.8888	proleg	proleg_control	1.9064	0.000464669	0.00216076	XP_023954442.1 uncharacterized protein LOC112058016 [Bicyclus anynana]
MSTRG.10811	proleg	proleg_control	1.90765	0.0035413	0.0134625	XP_023937640.1 glycine-rich cell wall structural protein 1.8-like [Bicyclus anynana]
MSTRG.9151	proleg	proleg_control	1.91042	7.06837e-08	5.49045e-07
MSTRG.7345	proleg	proleg_control	1.91072	4.28184e-30	1.26944e-28
MSTRG.2481	proleg	proleg_control	1.91202	6.84937e-42	2.82246e-40
MSTRG.22525	proleg	proleg_control	1.91283	6.02986e-13	7.30947e-12
MSTRG.8893	proleg	proleg_control	1.9137	3.95244e-22	8.36717e-21
MSTRG.9887	proleg	proleg_control	1.91523	0.00553728	0.0200499	RVE42949.1 hypothetical protein evm_012402 [Chilo suppressalis]
MSTRG.20114	proleg	proleg_control	1.92115	4.17988e-29	1.17792e-27	XP_023934889.1 4-coumarate--CoA ligase 1-like [Bicyclus anynana]
MSTRG.2895	proleg	proleg_control	1.92293	1.54001e-05	9.14379e-05	XP_023935348.1 uncharacterized protein LOC112043915 [Bicyclus anynana]
MSTRG.8216	proleg	proleg_control	1.92442	3.55345e-77	3.10429e-75
MSTRG.6662	proleg	proleg_control	1.92468	2.03944e-28	5.59095e-27
MSTRG.15650	proleg	proleg_control	1.9278	6.89819e-08	5.371e-07
MSTRG.13080	proleg	proleg_control	1.92821	5.2342e-10	5.00284e-09	XP_023934100.1 juvenile hormone-binding protein-like [Bicyclus anynana]
MSTRG.8796	proleg	proleg_control	1.933	4.69419e-08	3.75077e-07
MSTRG.14491	proleg	proleg_control	1.93317	9.77964e-16	1.48841e-14	XP_023940357.1 probable G-protein coupled receptor Mth-like 3 [Bicyclus anynana]
MSTRG.5698	proleg	proleg_control	1.9385	1.43917e-16	2.31398e-15	XP_023955029.1 inter-alpha-trypsin inhibitor heavy chain H4-like isoform X1 [Bicyclus anynana]
MSTRG.21657	proleg	proleg_control	1.939	1.36837e-12	1.60817e-11
MSTRG.22275	proleg	proleg_control	1.94028	1.73612e-22	3.73566e-21	XP_023948988.1 ommochrome-binding protein-like [Bicyclus anynana]
MSTRG.13413	proleg	proleg_control	1.94063	2.46008e-06	1.62484e-05
MSTRG.3228	proleg	proleg_control	1.94215	0	0	XP_023955093.1 sodium-dependent nutrient amino acid transporter 1-like isoform X1 [Bicyclus anynana]
MSTRG.3588	proleg	proleg_control	1.94393	5.92231e-109	7.91898e-107
MSTRG.4688	proleg	proleg_control	1.94462	2.71263e-05	0.000155224	sp|Q9X248|FABG_THEMA 3-oxoacyl-[acyl-carrier-protein] reductase FabG OS=Thermotoga maritima (strain ATCC 43589 / DSM 3109 / JCM 10099 / NBRC 100826 / MSB8) OX=243274 GN=fabG PE=3 SV=1
MSTRG.3133	proleg	proleg_control	1.94516	0.00011473	0.000599212
MSTRG.16974	proleg	proleg_control	1.94889	4.43842e-17	7.36216e-16
MSTRG.4332	proleg	proleg_control	1.94993	1.17702e-29	3.3824e-28
MSTRG.22495	proleg	proleg_control	1.95235	4.39239e-14	5.80807e-13	XP_023934661.1 regulation of enolase protein 1-like [Bicyclus anynana]
MSTRG.12906	proleg	proleg_control	1.9524	9.12597e-19	1.62925e-17	XP_023954319.1 organic cation transporter protein-like [Bicyclus anynana]
MSTRG.8655	proleg	proleg_control	1.95905	0.00282484	0.010994	XP_023939225.1 uncharacterized protein LOC112046709 [Bicyclus anynana]
MSTRG.12523	proleg	proleg_control	1.95921	0.00413287	0.0154418
MSTRG.10216	proleg	proleg_control	1.96072	0.0114815	0.0378501	XP_028040209.1 uncharacterized protein LOC114250504 [Bombyx mandarina]
MSTRG.5612	proleg	proleg_control	1.96238	0.00499035	0.0182496
MSTRG.11403	proleg	proleg_control	1.96306	1.84625e-09	1.67659e-08	XP_038221873.1 beta-ureidopropionase-like [Zerene cesonia]
MSTRG.15439	proleg	proleg_control	1.96499	1.76238e-83	1.63789e-81	XP_023935452.1 myrosinase 1-like [Bicyclus anynana]
MSTRG.21109	proleg	proleg_control	1.96582	1.28206e-23	2.91668e-22
MSTRG.3603	proleg	proleg_control	1.96669	0.000410671	0.0019316	XP_023951668.1 uncharacterized protein DDB_G0290685-like [Bicyclus anynana]
MSTRG.18653	proleg	proleg_control	1.9696	7.08388e-45	3.0636e-43
MSTRG.6508	proleg	proleg_control	1.97376	2.94485e-09	2.63408e-08	XP_026314148.1 glucose dehydrogenase [FAD, quinone]-like [Hyposmocoma kahamanoa]
MSTRG.185	proleg	proleg_control	1.97433	4.23494e-07	3.04247e-06
MSTRG.960	proleg	proleg_control	1.97717	2.49384e-05	0.000143585	tr|A0A7J8E5M2|A0A7J8E5M2_ROUAE Acyl-CoA oxidase 3, pristanoyl OS=Rousettus aegyptiacus OX=9407 GN=HJG63_000210 PE=4 SV=1
MSTRG.18123	proleg	proleg_control	1.97896	6.63792e-38	2.47816e-36
MSTRG.13092	proleg	proleg_control	1.98101	0.000208201	0.00103974
MSTRG.17237	proleg	proleg_control	1.98301	9.84918e-08	7.52119e-07
MSTRG.5489	proleg	proleg_control	1.98459	7.80733e-08	6.03583e-07	tr|A0A1V4J3Z5|A0A1V4J3Z5_PATFA Multidrug resistance-associated protein 4 isoform C OS=Patagioenas fasciata monilis OX=372326 GN=ABCC4 PE=4 SV=1
MSTRG.1894	proleg	proleg_control	1.98724	3.11825e-10	3.04256e-09
MSTRG.1710	proleg	proleg_control	1.98761	5.35145e-33	1.73149e-31	XP_023949735.1 matrix metalloproteinase-25-like [Bicyclus anynana]
MSTRG.18989	proleg	proleg_control	1.99145	2.85157e-15	4.208e-14
MSTRG.3636	proleg	proleg_control	1.99167	9.65415e-34	3.17063e-32	XP_023945093.1 venom dipeptidyl peptidase 4 [Bicyclus anynana]
MSTRG.11414	proleg	proleg_control	1.99249	2.88014e-22	6.12683e-21
MSTRG.8885	proleg	proleg_control	1.99368	5.35762e-07	3.81141e-06	XP_023954443.1 glycine-rich cell wall structural protein 2-like [Bicyclus anynana]
MSTRG.3131	proleg	proleg_control	1.99411	7.24331e-05	0.000390281	XP_023936264.1 ATP-binding cassette sub-family G member 4-like isoform X2 [Bicyclus anynana]
MSTRG.18046	proleg	proleg_control	1.99433	4.82132e-29	1.35576e-27
MSTRG.11622	proleg	proleg_control	1.9953	4.31511e-05	0.000239903	XP_023951908.1 prisilkin-39-like [Bicyclus anynana]
MSTRG.10886	proleg	proleg_control	1.99579	3.24117e-49	1.58479e-47	XP_023939408.1 uncharacterized protein LOC112046825 [Bicyclus anynana]
MSTRG.10745	proleg	proleg_control	1.9958	4.53874e-18	7.88802e-17	XP_032521896.1 serine protease inhibitor-like [Danaus plexippus plexippus]
MSTRG.5749	proleg	proleg_control	1.99628	1.9748e-11	2.12986e-10	XP_023947949.1 retinol dehydrogenase 11-like [Bicyclus anynana]
MSTRG.13059	proleg	proleg_control	1.99708	1.26955e-38	4.80814e-37
MSTRG.16817	proleg	proleg_control	2.0004	0.0151869	0.0479539
MSTRG.11633	proleg	proleg_control	2.00165	7.12037e-10	6.71262e-09	sp|Q2VG86|BAEE_BOMMO CLIP domain-containing serine protease 2 OS=Bombyx mori OX=7091 PE=1 SV=1
MSTRG.6591	proleg	proleg_control	2.003	3.54419e-143	7.25672e-141
MSTRG.8593	proleg	proleg_control	2.00305	0.000232003	0.0011468
MSTRG.17629	proleg	proleg_control	2.00629	2.18446e-12	2.52686e-11	XP_023947016.1 venom serine carboxypeptidase-like [Bicyclus anynana]
MSTRG.3606	proleg	proleg_control	2.00784	1.70397e-17	2.87743e-16
MSTRG.12429	proleg	proleg_control	2.00854	3.55719e-39	1.37098e-37	XP_023937093.1 cytochrome P450 6B6-like isoform X1 [Bicyclus anynana]
MSTRG.6020	proleg	proleg_control	2.00877	1.59535e-11	1.73346e-10
MSTRG.11183	proleg	proleg_control	2.0101	0.00182531	0.00743745	XP_023951692.1 nuclear pore complex protein Nup85-like [Bicyclus anynana]
MSTRG.8413	proleg	proleg_control	2.01049	2.40899e-09	2.17107e-08	XP_023944501.1 4-coumarate--CoA ligase 1-like isoform X1 [Bicyclus anynana]
MSTRG.3670	proleg	proleg_control	2.01111	1.23244e-25	3.03569e-24	XP_023951634.1 cytochrome P450 4d2-like [Bicyclus anynana]
MSTRG.13557	proleg	proleg_control	2.01139	0.000326907	0.00156448
MSTRG.14334	proleg	proleg_control	2.01227	8.05e-36	2.83568e-34
MSTRG.14514	proleg	proleg_control	2.01377	0.00015884	0.000811162
MSTRG.12902	proleg	proleg_control	2.01441	3.09106e-56	1.80023e-54	XP_023954323.1 organic cation transporter-like protein isoform X1 [Bicyclus anynana]
MSTRG.19091	proleg	proleg_control	2.01502	0.000236957	0.00116688	XP_023943346.1 long-chain-fatty-acid--CoA ligase ACSBG2 isoform X2 [Bicyclus anynana]
MSTRG.12161	proleg	proleg_control	2.02108	1.14045e-10	1.14957e-09
MSTRG.14147	proleg	proleg_control	2.02409	8.3723e-25	1.99112e-23	XP_023947966.1 uncharacterized protein LOC112052947 [Bicyclus anynana]
MSTRG.17015	proleg	proleg_control	2.02569	2.53586e-14	3.43284e-13	CAG9564575.1 unnamed protein product [Danaus chrysippus]
MSTRG.12770	proleg	proleg_control	2.02662	2.55963e-08	2.10291e-07
MSTRG.22131	proleg	proleg_control	2.02799	2.23587e-06	1.48424e-05
MSTRG.3867	proleg	proleg_control	2.02979	6.62664e-17	1.08544e-15	tr|A0A7C4VYW5|A0A7C4VYW5_9ARCH Endo/exonuclease/phosphatase domain-containing protein (Fragment) OS=Candidatus Bathyarchaeota archaeon OX=2026714 GN=ENW39_20745 PE=4 SV=1
MSTRG.4616	proleg	proleg_control	2.03334	2.15283e-63	1.50859e-61	XP_023942702.1 protein mesh isoform X2 [Bicyclus anynana]
MSTRG.7675	proleg	proleg_control	2.03555	4.88196e-07	3.49198e-06
MSTRG.1356	proleg	proleg_control	2.0387	1.32136e-11	1.44533e-10	tr|A0A6J1N8D4|A0A6J1N8D4_BICAN Allantoinase OS=Bicyclus anynana OX=110368 GN=LOC112050074 PE=3 SV=1
MSTRG.1155	proleg	proleg_control	2.0394	0.00693657	0.0244215	XP_023939871.1 receptor-type tyrosine-protein phosphatase N2 [Bicyclus anynana]
MSTRG.4838	proleg	proleg_control	2.04228	0.00749361	0.0261299	XP_023939117.1 kinesin-like protein Klp68D [Bicyclus anynana]
MSTRG.3610	proleg	proleg_control	2.04283	1.53899e-36	5.57097e-35	XP_023951662.1 keratin, type I cytoskeletal 9-like [Bicyclus anynana]
MSTRG.19943	proleg	proleg_control	2.05215	0.000588726	0.0026843
MSTRG.357	proleg	proleg_control	2.0525	0.00012122	0.000631346
MSTRG.18614	proleg	proleg_control	2.05317	1.23462e-18	2.18924e-17
MSTRG.7348	proleg	proleg_control	2.05452	3.33166e-21	6.67555e-20
MSTRG.13153	proleg	proleg_control	2.05552	3.76622e-08	3.03895e-07	XP_023941111.1 uncharacterized protein LOC112048011 [Bicyclus anynana]
MSTRG.1886	proleg	proleg_control	2.05577	0.000253403	0.0012381
MSTRG.3343	proleg	proleg_control	2.05598	5.01753e-16	7.79949e-15
MSTRG.16749	proleg	proleg_control	2.05855	2.60893e-15	3.85863e-14	sp|Q06343|BJSB2_TRINI Basic juvenile hormone-suppressible protein 2 OS=Trichoplusia ni OX=7111 GN=BJSP-2 PE=1 SV=1
MSTRG.19999	proleg	proleg_control	2.05942	4.81832e-22	1.01023e-20
MSTRG.6527	proleg	proleg_control	2.06105	4.64618e-17	7.69704e-16
MSTRG.896	proleg	proleg_control	2.06285	1.95922e-25	4.77205e-24	XP_023933871.1 uncharacterized protein LOC112042900 [Bicyclus anynana]
MSTRG.18761	proleg	proleg_control	2.07044	7.71139e-49	3.75651e-47
MSTRG.18016	proleg	proleg_control	2.07188	7.40285e-11	7.56684e-10	XP_034825194.1 homeobox protein 2-like [Maniola hyperantus]
MSTRG.1946	proleg	proleg_control	2.07198	6.15221e-05	0.000334794	XP_023940944.1 beta-1,3-glucan-binding protein-like, partial [Bicyclus anynana]
MSTRG.10221	proleg	proleg_control	2.07284	5.29856e-06	3.3526e-05
MSTRG.8217	proleg	proleg_control	2.07408	8.13304e-06	5.0224e-05
MSTRG.2438	proleg	proleg_control	2.07412	8.9316e-05	0.000473845
MSTRG.9741	proleg	proleg_control	2.07566	3.09346e-12	3.52187e-11
MSTRG.20380	proleg	proleg_control	2.07585	0	0	XP_023944372.1 valacyclovir hydrolase-like [Bicyclus anynana]
MSTRG.14870	proleg	proleg_control	2.07664	4.30431e-06	2.75812e-05	tr|A0A6J1NI46|A0A6J1NI46_BICAN Phospholipase B-like OS=Bicyclus anynana OX=110368 GN=LOC112050550 PE=3 SV=1
MSTRG.4771	proleg	proleg_control	2.07724	0.000112387	0.00058791
MSTRG.6125	proleg	proleg_control	2.07742	2.67611e-80	2.4019e-78
MSTRG.20920	proleg	proleg_control	2.07931	5.42369e-37	1.97972e-35	XP_023944746.1 cysteine sulfinic acid decarboxylase [Bicyclus anynana]
MSTRG.6666	proleg	proleg_control	2.08156	1.83518e-49	9.04065e-48
MSTRG.11686	proleg	proleg_control	2.08255	4.14751e-05	0.000231371
MSTRG.12419	proleg	proleg_control	2.08546	5.01861e-11	5.20283e-10
MSTRG.7197	proleg	proleg_control	2.08856	3.40311e-15	4.96045e-14	tr|A0A0S7GAE4|A0A0S7GAE4_9TELE Cytochrome P450 3A (Fragment) OS=Poeciliopsis prolifica OX=188132 GN=THAS PE=3 SV=1
MSTRG.5972	proleg	proleg_control	2.08951	9.1903e-10	8.56541e-09
MSTRG.7398	proleg	proleg_control	2.09446	5.37634e-12	6.02665e-11	XP_023941388.1 cathepsin B [Bicyclus anynana]
MSTRG.8397	proleg	proleg_control	2.09506	2.20079e-15	3.27345e-14
MSTRG.11945	proleg	proleg_control	2.09523	0.000162537	0.000829394
MSTRG.15697	proleg	proleg_control	2.10034	1.07129e-07	8.15698e-07
MSTRG.15314	proleg	proleg_control	2.1036	6.95874e-23	1.53773e-21	XP_023937339.1 facilitated trehalose transporter Tret1-like [Bicyclus anynana]
MSTRG.5740	proleg	proleg_control	2.10401	3.74801e-06	2.41702e-05	XP_023947933.1 pancreatic triacylglycerol lipase-like [Bicyclus anynana]
MSTRG.5795	proleg	proleg_control	2.10534	4.23637e-88	4.30337e-86	XP_023933795.1 uncharacterized protein LOC112042850 [Bicyclus anynana]
MSTRG.22164	proleg	proleg_control	2.10649	3.14383e-12	3.5761e-11
MSTRG.13978	proleg	proleg_control	2.10865	2.75177e-41	1.11985e-39	XP_023948570.1 chymotrypsinogen B-like isoform X2 [Bicyclus anynana]
MSTRG.3828	proleg	proleg_control	2.11147	4.95527e-20	9.42437e-19	XP_023945277.1 gloverin-like [Bicyclus anynana]
MSTRG.2853	proleg	proleg_control	2.11346	1.33083e-05	7.97769e-05
MSTRG.21706	proleg	proleg_control	2.11371	0.000132912	0.000685971
MSTRG.10708	proleg	proleg_control	2.11497	3.6218e-18	6.34492e-17	XP_023937078.1 uncharacterized protein LOC112045215 [Bicyclus anynana]
MSTRG.20861	proleg	proleg_control	2.11561	4.36385e-06	2.79355e-05
MSTRG.6715	proleg	proleg_control	2.11735	2.16063e-20	4.20072e-19	XP_023938239.1 luciferin 4-monooxygenase-like [Bicyclus anynana]
MSTRG.18842	proleg	proleg_control	2.11768	1.77346e-37	6.52792e-36
MSTRG.12667	proleg	proleg_control	2.11802	1.91554e-05	0.00011186
MSTRG.15569	proleg	proleg_control	2.11851	0.000932209	0.00407597
MSTRG.11871	proleg	proleg_control	2.12022	4.31992e-10	4.15626e-09
MSTRG.9120	proleg	proleg_control	2.12132	3.42321e-11	3.61756e-10
MSTRG.4240	proleg	proleg_control	2.12183	1.56834e-61	1.03274e-59	XP_023938207.1 uncharacterized protein LOC112045999 [Bicyclus anynana]
MSTRG.6891	proleg	proleg_control	2.12513	3.18479e-09	2.83323e-08	XP_039752767.1 retinol dehydrogenase 11-like [Pararge aegeria]
MSTRG.3566	proleg	proleg_control	2.12947	3.80339e-10	3.68363e-09	XP_023950349.1 membrane-associated progesterone receptor component 1-like [Bicyclus anynana]
MSTRG.5903	proleg	proleg_control	2.13497	8.27923e-30	2.40557e-28	XP_023950321.1 cytochrome P450 6B5-like [Bicyclus anynana]
MSTRG.13979	proleg	proleg_control	2.13511	0.00441343	0.0163788
MSTRG.13743	proleg	proleg_control	2.13672	0.0128655	0.0418335	XP_039762341.1 major facilitator superfamily domain-containing protein 6-A [Pararge aegeria]
MSTRG.16400	proleg	proleg_control	2.13798	0.000360652	0.00171356	tr|A0A1I7W559|A0A1I7W559_LOALO Integrase catalytic domain-containing protein OS=Loa loa OX=7209 PE=4 SV=1
MSTRG.19622	proleg	proleg_control	2.13844	0.000686133	0.00307914
MSTRG.2856	proleg	proleg_control	2.1424	8.62861e-70	6.77062e-68
MSTRG.11356	proleg	proleg_control	2.14402	0.00200831	0.00811999	XP_023938767.1 zinc finger protein basonuclin-2-like [Bicyclus anynana]
MSTRG.14895	proleg	proleg_control	2.14449	1.19829e-07	9.08501e-07
MSTRG.9955	proleg	proleg_control	2.14827	3.40765e-21	6.81738e-20	XP_023952784.1 uncharacterized protein LOC112056571 [Bicyclus anynana]
MSTRG.2618	proleg	proleg_control	2.14848	3.06151e-09	2.7347e-08	XP_023942489.1 cytochrome P450 4C1-like [Bicyclus anynana]
MSTRG.8515	proleg	proleg_control	2.14908	4.35879e-08	3.49985e-07
MSTRG.11302	proleg	proleg_control	2.14949	6.51658e-33	2.10328e-31
MSTRG.3842	proleg	proleg_control	2.15553	5.42604e-07	3.8559e-06
MSTRG.1201	proleg	proleg_control	2.1576	1.23053e-28	3.40907e-27
MSTRG.21732	proleg	proleg_control	2.15902	5.5284e-08	4.36937e-07
MSTRG.15487	proleg	proleg_control	2.16051	0.000100669	0.00053
MSTRG.3613	proleg	proleg_control	2.1639	1.00578e-17	1.72736e-16
MSTRG.7782	proleg	proleg_control	2.16848	5.54341e-08	4.37859e-07	tr|A0A6J1N043|A0A6J1N043_BICAN Trehalase OS=Bicyclus anynana OX=110368 GN=LOC112048069 PE=3 SV=1
MSTRG.4423	proleg	proleg_control	2.16902	1.68727e-05	9.95496e-05	XP_023939676.1 chymotrypsin-like elastase family member 2A [Bicyclus anynana]
MSTRG.860	proleg	proleg_control	2.17127	9.69284e-27	2.52014e-25
MSTRG.2510	proleg	proleg_control	2.17264	2.82777e-34	9.45285e-33	XP_023934612.1 probable E3 ubiquitin-protein ligase sinah isoform X2 [Bicyclus anynana]
MSTRG.16628	proleg	proleg_control	2.17387	9.381e-07	6.49728e-06	XP_023942810.1 fatty-acid amide hydrolase 2-like [Bicyclus anynana]
MSTRG.11162	proleg	proleg_control	2.17429	7.51971e-10	7.07381e-09	XP_023948806.1 tigger transposable element-derived protein 6-like [Bicyclus anynana]
MSTRG.10791	proleg	proleg_control	2.17529	1.00271e-27	2.68154e-26	XP_023937656.1 UDP-glucuronosyltransferase 2B17-like [Bicyclus anynana]
MSTRG.6444	proleg	proleg_control	2.17565	2.55738e-08	2.10238e-07	XP_023944013.1 uncharacterized protein LOC112050094 [Bicyclus anynana]
MSTRG.6510	proleg	proleg_control	2.17697	1.29187e-20	2.53803e-19
MSTRG.8419	proleg	proleg_control	2.18181	9.8759e-05	0.000520361	XP_037302210.1 uncharacterized protein LOC119192499, partial [Manduca sexta]
MSTRG.9643	proleg	proleg_control	2.18214	4.95854e-09	4.33756e-08	KOB71640.1 Luciferin 4-monooxygenase [Operophtera brumata]
MSTRG.13266	proleg	proleg_control	2.18297	4.55308e-06	2.90758e-05
MSTRG.16975	proleg	proleg_control	2.18346	3.23721e-10	3.15628e-09
MSTRG.12083	proleg	proleg_control	2.18525	8.09372e-19	1.44891e-17
MSTRG.20193	proleg	proleg_control	2.18681	3.18285e-225	1.48957e-222
MSTRG.6295	proleg	proleg_control	2.18728	1.97521e-51	1.02305e-49	tr|A0A5Q0TYR5|A0A5Q0TYR5_SPOFR Cytochrome P450 CYP6AE44 OS=Spodoptera frugiperda OX=7108 PE=2 SV=1
MSTRG.4023	proleg	proleg_control	2.18745	3.52062e-11	3.70556e-10	XP_023945460.1 spondin-1 isoform X1 [Bicyclus anynana]
MSTRG.16752	proleg	proleg_control	2.18821	1.6633e-15	2.48812e-14	XP_034834429.1 basic juvenile hormone-suppressible protein 2-like [Maniola hyperantus]
MSTRG.6784	proleg	proleg_control	2.1891	4.63239e-79	4.12945e-77
MSTRG.15737	proleg	proleg_control	2.18965	7.44809e-05	0.000400492	XP_023944411.1 facilitated trehalose transporter Tret1-1-like [Bicyclus anynana]
MSTRG.20361	proleg	proleg_control	2.19332	2.37782e-25	5.74888e-24
MSTRG.11720	proleg	proleg_control	2.19393	5.99695e-05	0.00032757	XP_030765284.1 uncharacterized protein LOC115889439 [Sitophilus oryzae]
MSTRG.17938	proleg	proleg_control	2.19632	1.52683e-14	2.10828e-13	XP_032510659.1 uncharacterized protein LOC116765319 [Danaus plexippus plexippus]
MSTRG.19298	proleg	proleg_control	2.19682	3.93674e-06	2.53375e-05
MSTRG.21047	proleg	proleg_control	2.1976	8.4855e-11	8.65323e-10	tr|A0A811WU33|A0A811WU33_PLUXY (diamondback moth) hypothetical protein OS=Plutella xylostella OX=51655 GN=PLXY1_LOCUS10019 PE=4 SV=1
MSTRG.14774	proleg	proleg_control	2.19867	5.61874e-09	4.90199e-08	XP_023938818.1 bilin-binding protein-like [Bicyclus anynana]
MSTRG.6274	proleg	proleg_control	2.20262	0.000738697	0.0032936
MSTRG.12913	proleg	proleg_control	2.20268	9.09281e-23	1.9992e-21	XP_023954312.1 juvenile hormone-binding protein-like [Bicyclus anynana]
MSTRG.2710	proleg	proleg_control	2.20631	0.00075161	0.00334548	XP_014360803.1 PREDICTED: lysosomal-trafficking regulator-like [Papilio machaon]
MSTRG.6933	proleg	proleg_control	2.20748	0.000210076	0.0010483	XP_023942024.1 uncharacterized protein LOC112048635 [Bicyclus anynana]
MSTRG.10369	proleg	proleg_control	2.20948	0.0128893	0.0419007
MSTRG.9574	proleg	proleg_control	2.21019	7.6912e-07	5.3695e-06	XP_023943894.1 uncharacterized protein LOC112050014 [Bicyclus anynana]
MSTRG.10254	proleg	proleg_control	2.21298	1.5951e-07	1.19373e-06	XP_023952311.1 myrosinase 1-like [Bicyclus anynana]
MSTRG.9379	proleg	proleg_control	2.21749	8.50623e-12	9.40638e-11	XP_023952594.1 uncharacterized protein LOC112056400 [Bicyclus anynana]
MSTRG.9918	proleg	proleg_control	2.22067	1.72336e-13	2.17771e-12	sp|Q9X248|FABG_THEMA 3-oxoacyl-[acyl-carrier-protein] reductase FabG OS=Thermotoga maritima (strain ATCC 43589 / DSM 3109 / JCM 10099 / NBRC 100826 / MSB8) OX=243274 GN=fabG PE=3 SV=1
MSTRG.18670	proleg	proleg_control	2.22112	3.61496e-14	4.81406e-13
MSTRG.7555	proleg	proleg_control	2.22163	4.41333e-14	5.82987e-13	XP_023941969.1 glutamate receptor 2-like [Bicyclus anynana]
MSTRG.6021	proleg	proleg_control	2.2238	3.79165e-06	2.44396e-05	XP_023953637.1 multidrug resistance protein 1-like, partial [Bicyclus anynana]
MSTRG.10706	proleg	proleg_control	2.2269	1.04574e-17	1.79364e-16
MSTRG.13191	proleg	proleg_control	2.22872	6.80049e-16	1.04716e-14
MSTRG.18305	proleg	proleg_control	2.22961	0.00358627	0.0136176	XP_023942975.1 enhancer of mRNA-decapping protein 4-like [Bicyclus anynana]
MSTRG.12639	proleg	proleg_control	2.23044	1.04084e-60	6.68589e-59	XP_023935702.1 organic cation transporter protein-like [Bicyclus anynana]
MSTRG.21542	proleg	proleg_control	2.23819	7.41897e-15	1.04761e-13
MSTRG.13278	proleg	proleg_control	2.24527	1.11048e-16	1.79873e-15
MSTRG.3362	proleg	proleg_control	2.24574	2.56366e-09	2.30729e-08	XP_023942283.1 fork head domain transcription factor slp2-like [Bicyclus anynana]
MSTRG.6696	proleg	proleg_control	2.24626	0.000888521	0.00389926	XP_023948188.1 luciferin 4-monooxygenase-like [Bicyclus anynana]
MSTRG.20470	proleg	proleg_control	2.24743	1.01347e-30	3.0742e-29
MSTRG.4548	proleg	proleg_control	2.24987	0.00011511	0.000600954	tr|A0A6J1N943|A0A6J1N943_BICAN Protein quiver OS=Bicyclus anynana OX=110368 GN=LOC112048343 PE=3 SV=1
MSTRG.4334	proleg	proleg_control	2.25061	2.6114e-09	2.34865e-08	XP_023948630.1 serine protease 29-like [Bicyclus anynana]
MSTRG.18624	proleg	proleg_control	2.25351	2.73661e-13	3.41529e-12	XP_023941626.1 myrosinase 1-like [Bicyclus anynana]
MSTRG.6277	proleg	proleg_control	2.25462	3.01295e-19	5.50652e-18	tr|A0A6I5SZT6|A0A6I5SZT6_WOLPI DUF1759 domain-containing protein (Fragment) OS=Wolbachia pipientis OX=955 GN=EUZ93_00300 PE=4 SV=1
MSTRG.10594	proleg	proleg_control	2.25497	1.61791e-35	5.62364e-34	XP_023934316.1 facilitated trehalose transporter Tret1-like isoform X2 [Bicyclus anynana]
MSTRG.10989	proleg	proleg_control	2.25735	2.4888e-05	0.000143418
MSTRG.1072	proleg	proleg_control	2.26024	2.25524e-07	1.664e-06
MSTRG.14777	proleg	proleg_control	2.26646	5.80873e-11	5.99352e-10	XP_023938805.1 lopap-like [Bicyclus anynana]
MSTRG.18253	proleg	proleg_control	2.26756	1.10828e-08	9.39389e-08	tr|A0A6J0SIZ3|A0A6J0SIZ3_9SAUR carbonyl reductase [NADPH] 1-like OS=Pogona vitticeps OX=103695 GN=LOC110071457 PE=4 SV=1
MSTRG.11718	proleg	proleg_control	2.26842	5.7853e-71	4.62259e-69
MSTRG.9635	proleg	proleg_control	2.26864	5.62636e-11	5.8145e-10	XP_026753031.2 luciferin 4-monooxygenase-like [Galleria mellonella]
MSTRG.15228	proleg	proleg_control	2.26868	4.53039e-09	3.98164e-08
MSTRG.15570	proleg	proleg_control	2.27107	3.5806e-25	8.60921e-24	XP_023943304.1 uncharacterized protein LOC112049591 [Bicyclus anynana]
MSTRG.18607	proleg	proleg_control	2.27313	1.85631e-17	3.13065e-16	XP_023941633.1 probable serine/threonine-protein kinase clkA [Bicyclus anynana]
MSTRG.15576	proleg	proleg_control	2.27318	8.02835e-08	6.19938e-07
MSTRG.8713	proleg	proleg_control	2.27338	2.9271e-14	3.92999e-13
MSTRG.9474	proleg	proleg_control	2.27379	7.10583e-08	5.51301e-07
MSTRG.5285	proleg	proleg_control	2.27389	5.81685e-09	5.06809e-08
MSTRG.18983	proleg	proleg_control	2.2827	1.83961e-11	1.99061e-10	XP_023938300.1 retinol dehydrogenase 11-like [Bicyclus anynana]
MSTRG.11042	proleg	proleg_control	2.28297	7.14981e-19	1.2852e-17	XP_023946649.1 serpin B6-like [Bicyclus anynana]
MSTRG.9795	proleg	proleg_control	2.28608	6.02727e-27	1.58279e-25
MSTRG.21375	proleg	proleg_control	2.28732	4.65542e-12	5.23196e-11
MSTRG.3981	proleg	proleg_control	2.28804	1.36496e-17	2.32741e-16	XP_023934267.1 GATA zinc finger domain-containing protein 14-like [Bicyclus anynana]
MSTRG.17523	proleg	proleg_control	2.28832	6.77729e-06	4.21898e-05	XP_034837745.1 uncharacterized protein LOC117993976 [Maniola hyperantus]
MSTRG.4330	proleg	proleg_control	2.28841	8.91244e-07	6.18256e-06	XP_023948631.1 chymotrypsinogen B-like [Bicyclus anynana]
MSTRG.4266	proleg	proleg_control	2.29153	1.56481e-09	1.42894e-08	XP_023944341.1 proton-coupled amino acid transporter-like protein pathetic [Bicyclus anynana]
MSTRG.6135	proleg	proleg_control	2.29735	1.0591e-12	1.25711e-11	XP_023936981.1 fatty acyl-CoA reductase 1-like [Bicyclus anynana]
MSTRG.2325	proleg	proleg_control	2.29748	6.74624e-35	2.29617e-33
MSTRG.7845	proleg	proleg_control	2.2976	1.5828e-53	8.6421e-52
MSTRG.14893	proleg	proleg_control	2.29921	9.86998e-21	1.9449e-19
MSTRG.13341	proleg	proleg_control	2.29921	2.13009e-58	1.29226e-56
MSTRG.22539	proleg	proleg_control	2.30176	2.14271e-06	1.42601e-05	XP_023938622.1 tolloid-like protein 1 [Bicyclus anynana]
MSTRG.15541	proleg	proleg_control	2.30259	1.34907e-210	5.19949e-208	XP_023939672.1 facilitated trehalose transporter Tret1-2 homolog [Bicyclus anynana]
MSTRG.3909	proleg	proleg_control	2.30287	4.93117e-12	5.53711e-11
MSTRG.5709	proleg	proleg_control	2.30759	0.00384907	0.0145104	XP_023955056.1 esterase FE4-like [Bicyclus anynana]
MSTRG.1411	proleg	proleg_control	2.31083	2.96326e-201	1.07863e-198
MSTRG.2707	proleg	proleg_control	2.31246	0.00768125	0.0267202	KAF9411695.1 hypothetical protein HW555_009561 [Spodoptera exigua]
MSTRG.16604	proleg	proleg_control	2.31372	0.00288439	0.0112058	tr|A0A6J1NF90|A0A6J1NF90_BICAN Histone acetyltransferase OS=Bicyclus anynana OX=110368 GN=LOC112051853 PE=3 SV=1
MSTRG.3272	proleg	proleg_control	2.31414	1.20191e-13	1.54417e-12	XP_023955167.1 uncharacterized protein LOC112058515 [Bicyclus anynana]
MSTRG.6840	proleg	proleg_control	2.31628	2.45596e-13	3.07676e-12
MSTRG.5907	proleg	proleg_control	2.31636	0.00869454	0.0297942
MSTRG.21065	proleg	proleg_control	2.3173	8.13751e-08	6.27627e-07
MSTRG.4465	proleg	proleg_control	2.31813	5.4297e-36	1.93345e-34	XP_023952864.1 tryptophan 2,3-dioxygenase [Bicyclus anynana]
MSTRG.11644	proleg	proleg_control	2.3183	1.55609e-28	4.3019e-27
MSTRG.1043	proleg	proleg_control	2.32236	2.80784e-06	1.84431e-05
MSTRG.18618	proleg	proleg_control	2.32291	5.76093e-11	5.94888e-10	XP_023941628.1 uncharacterized protein LOC112048361 [Bicyclus anynana]
MSTRG.6040	proleg	proleg_control	2.32391	6.1499e-06	3.8563e-05	XP_023943399.1 multidrug resistance protein homolog 49-like [Bicyclus anynana]
MSTRG.22392	proleg	proleg_control	2.32407	1.38436e-30	4.17987e-29
MSTRG.420	proleg	proleg_control	2.32414	1.04553e-40	4.20266e-39
MSTRG.21843	proleg	proleg_control	2.32465	1.37826e-13	1.76031e-12
MSTRG.8514	proleg	proleg_control	2.32539	4.69928e-11	4.88338e-10	XP_023940449.1 MD-2-related lipid-recognition protein-like [Bicyclus anynana]
MSTRG.3905	proleg	proleg_control	2.32631	0.000380983	0.00180296	XP_023952475.1 vascular endothelial growth factor receptor 1 isoform X1 [Bicyclus anynana]
MSTRG.20417	proleg	proleg_control	2.32746	0.00536647	0.0194799
MSTRG.18949	proleg	proleg_control	2.32906	1.90001e-32	6.05783e-31	XP_023952491.1 monocarboxylate transporter 12-like [Bicyclus anynana]
MSTRG.6074	proleg	proleg_control	2.33564	0.00151676	0.00629048	XP_039752017.1 SID1 transmembrane family member 1 [Pararge aegeria]
MSTRG.21319	proleg	proleg_control	2.33592	3.3881e-09	3.01001e-08
MSTRG.10792	proleg	proleg_control	2.33868	3.18255e-11	3.37686e-10	XP_023937651.1 UDP-glucuronosyltransferase 2B15-like [Bicyclus anynana]
MSTRG.14778	proleg	proleg_control	2.34328	3.72075e-11	3.90638e-10	XP_023938804.1 insecticyanin-A-like [Bicyclus anynana]
MSTRG.5015	proleg	proleg_control	2.34619	0.00252995	0.00998269	tr|A0A437BXJ4|A0A437BXJ4_CHISP Amidophosphoribosyltransferase OS=Chilo suppressalis OX=168631 GN=evm_000085 PE=3 SV=1
MSTRG.11034	proleg	proleg_control	2.35076	2.17699e-12	2.52231e-11	XP_023946624.1 juvenile hormone epoxide hydrolase-like [Bicyclus anynana]
MSTRG.9105	proleg	proleg_control	2.35392	2.40089e-14	3.26024e-13	XP_023950061.1 epidermal retinol dehydrogenase 2-like [Bicyclus anynana]
MSTRG.8766	proleg	proleg_control	2.35486	5.1358e-17	8.4867e-16	XP_023937003.1 ADAMTS-like protein 4 [Bicyclus anynana]
MSTRG.17472	proleg	proleg_control	2.35728	7.79339e-16	1.19724e-14
MSTRG.19940	proleg	proleg_control	2.35907	0	0	XP_023940970.1 synaptic vesicle glycoprotein 2C-like isoform X1 [Bicyclus anynana]
MSTRG.20590	proleg	proleg_control	2.35916	1.37783e-32	4.41443e-31	XP_023953865.1 basic juvenile hormone-suppressible protein 1-like, partial [Bicyclus anynana]
MSTRG.15987	proleg	proleg_control	2.36047	1.4494e-27	3.85252e-26
MSTRG.14276	proleg	proleg_control	2.36242	4.58318e-09	4.02032e-08	XP_023940676.1 lipase member H-B-like isoform X1 [Bicyclus anynana]
MSTRG.20084	proleg	proleg_control	2.36242	8.6671e-15	1.2186e-13	XP_023934914.1 uncharacterized protein LOC112043640 [Bicyclus anynana]
MSTRG.10804	proleg	proleg_control	2.36424	1.50562e-10	1.50953e-09	XP_023937620.1 UDP-glucuronosyltransferase 2B7-like [Bicyclus anynana]
MSTRG.20542	proleg	proleg_control	2.36552	4.52572e-13	5.54253e-12	tr|A0A5B2VIJ9|A0A5B2VIJ9_9PSEU Hemocyanin_M domain-containing protein (Fragment) OS=Goodfellowiella sp. AN110305 OX=1892852 GN=F0L68_41565 PE=4 SV=1
MSTRG.3330	proleg	proleg_control	2.36783	1.95068e-06	1.3055e-05
MSTRG.10447	proleg	proleg_control	2.36798	2.96134e-08	2.41027e-07	XP_023945543.1 uncharacterized protein LOC112051226 [Bicyclus anynana]
MSTRG.4895	proleg	proleg_control	2.36933	2.89465e-06	1.89658e-05	XP_023944882.1 malate synthase, glyoxysomal-like [Bicyclus anynana]
MSTRG.7354	proleg	proleg_control	2.37222	0.00228582	0.00911821	XP_023942591.1 sodium-independent sulfate anion transporter-like [Bicyclus anynana]
MSTRG.12895	proleg	proleg_control	2.37736	0.00712149	0.0249853	sp|Q566B2|PBURS_BOMMO Partner of bursicon OS=Bombyx mori OX=7091 GN=pburs PE=2 SV=1
MSTRG.20342	proleg	proleg_control	2.38186	0.00885355	0.0302363
MSTRG.18274	proleg	proleg_control	2.38341	4.83264e-06	3.07412e-05
MSTRG.5332	proleg	proleg_control	2.38454	1.94872e-22	4.17938e-21	XP_023944118.1 sarcosine dehydrogenase, mitochondrial [Bicyclus anynana]
MSTRG.16292	proleg	proleg_control	2.38608	3.29178e-15	4.80887e-14	XP_023943278.1 lysosomal alpha-mannosidase-like [Bicyclus anynana]
MSTRG.14326	proleg	proleg_control	2.38694	0.000453568	0.00211439
MSTRG.4165	proleg	proleg_control	2.39282	3.03634e-07	2.21661e-06	XP_023942116.1 N66 matrix protein-like [Bicyclus anynana]
MSTRG.9549	proleg	proleg_control	2.39291	2.61797e-09	2.35294e-08	XP_023946218.1 serine proteinase stubble-like [Bicyclus anynana]
MSTRG.2059	proleg	proleg_control	2.39295	6.75814e-25	1.61016e-23	XP_023943808.1 neuropeptide Y receptor type 2-like [Bicyclus anynana]
MSTRG.13639	proleg	proleg_control	2.39782	0.00405498	0.0151949	XP_023937939.1 LOW QUALITY PROTEIN: spectrin beta chain, non-erythrocytic 2 [Bicyclus anynana]
MSTRG.16636	proleg	proleg_control	2.39796	0.0119173	0.0390803
MSTRG.4831	proleg	proleg_control	2.40028	0.0145308	0.0462502	tr|A0A1E1WQ90|A0A1E1WQ90_PECGO Uncharacterized protein (Fragment) OS=Pectinophora gossypiella OX=13191 GN=g.11470 PE=4 SV=1
MSTRG.10153	proleg	proleg_control	2.40248	2.86459e-30	8.51192e-29
MSTRG.1554	proleg	proleg_control	2.40803	3.14684e-18	5.52023e-17
MSTRG.2903	proleg	proleg_control	2.4087	1.06428e-06	7.33634e-06	XP_030555519.1 alpha-aminoadipic semialdehyde synthase, mitochondrial isoform X3 [Drosophila novamexicana]
MSTRG.3614	proleg	proleg_control	2.41428	1.24165e-16	2.00131e-15
MSTRG.16345	proleg	proleg_control	2.41436	5.45901e-22	1.13547e-20
MSTRG.17427	proleg	proleg_control	2.41506	2.80613e-14	3.78308e-13	tr|A0A5B2VIJ9|A0A5B2VIJ9_9PSEU Hemocyanin_M domain-containing protein (Fragment) OS=Goodfellowiella sp. AN110305 OX=1892852 GN=F0L68_41565 PE=4 SV=1
MSTRG.3616	proleg	proleg_control	2.4161	5.68399e-30	1.67378e-28
MSTRG.12689	proleg	proleg_control	2.41694	7.10641e-23	1.56772e-21	XP_023935648.1 uncharacterized protein LOC112044137 [Bicyclus anynana]
MSTRG.21216	proleg	proleg_control	2.41755	4.27407e-09	3.76901e-08	XP_037972678.1 uncharacterized protein LOC119693415 isoform X1 [Plutella xylostella]
MSTRG.22124	proleg	proleg_control	2.4186	4.77311e-10	4.57548e-09
MSTRG.22115	proleg	proleg_control	2.41875	2.36298e-10	2.32467e-09
MSTRG.20062	proleg	proleg_control	2.42284	7.65037e-10	7.19157e-09	tr|A0A2A4JB85|A0A2A4JB85_HELVI Reverse transcriptase domain-containing protein OS=Heliothis virescens OX=7102 GN=B5V51_4193 PE=4 SV=1
MSTRG.21841	proleg	proleg_control	2.42341	2.31496e-220	1.04604e-217	XP_023954230.1 venom carboxylesterase-6-like [Bicyclus anynana]
MSTRG.22330	proleg	proleg_control	2.42639	3.51497e-124	5.54941e-122
MSTRG.3197	proleg	proleg_control	2.42814	3.01495e-13	3.75269e-12	XP_023942110.1 prostaglandin reductase 1-like [Bicyclus anynana]
MSTRG.11148	proleg	proleg_control	2.43084	1.7392e-26	4.47751e-25
MSTRG.4458	proleg	proleg_control	2.43466	2.99335e-07	2.18645e-06
MSTRG.11931	proleg	proleg_control	2.43655	0.000116984	0.000610498	XP_023947081.1 facilitated trehalose transporter Tret1-like [Bicyclus anynana]
MSTRG.9731	proleg	proleg_control	2.43684	1.29777e-14	1.80722e-13
MSTRG.2611	proleg	proleg_control	2.44793	2.39912e-08	1.97848e-07	XP_023942468.1 cytochrome P450 4C1-like [Bicyclus anynana]
MSTRG.1934	proleg	proleg_control	2.44967	4.12288e-10	3.98423e-09	XP_022113912.1 uncharacterized protein LOC110992404 [Pieris rapae]
MSTRG.15638	proleg	proleg_control	2.45093	4.42316e-11	4.61107e-10	tr|A0A3P9HAU1|A0A3P9HAU1_ORYLA Integrase catalytic domain-containing protein OS=Oryzias latipes OX=8090 PE=4 SV=1
MSTRG.20569	proleg	proleg_control	2.45884	1.34359e-19	2.50091e-18
MSTRG.18993	proleg	proleg_control	2.4629	5.84227e-55	3.25775e-53	XP_023952623.1 facilitated trehalose transporter Tret1-like isoform X1 [Bicyclus anynana]
MSTRG.22165	proleg	proleg_control	2.46399	3.1305e-09	2.79061e-08	XP_023942441.1 uncharacterized protein LOC112048961 [Bicyclus anynana]
MSTRG.15948	proleg	proleg_control	2.464	3.23699e-34	1.07659e-32	sp|Q94CI7|EDL17_ARATH Sugar transporter ERD6-like 17 OS=Arabidopsis thaliana OX=3702 GN=SFP1 PE=2 SV=2
MSTRG.12004	proleg	proleg_control	2.46508	9.50483e-23	2.0828e-21	XP_023954695.1 gloverin-like [Bicyclus anynana]
MSTRG.13265	proleg	proleg_control	2.46528	2.82178e-32	8.97492e-31	XP_023936143.1 LOW QUALITY PROTEIN: basic juvenile hormone-suppressible protein 1-like [Bicyclus anynana]
MSTRG.15566	proleg	proleg_control	2.46846	1.61882e-09	1.47723e-08	XP_023943312.1 uncharacterized protein LOC112049599 [Bicyclus anynana]
MSTRG.5692	proleg	proleg_control	2.47037	7.838e-16	1.20268e-14	XP_023955026.1 inter-alpha-trypsin inhibitor heavy chain H3-like [Bicyclus anynana]
MSTRG.3482	proleg	proleg_control	2.47195	6.15413e-51	3.15015e-49	XP_023944211.1 organic cation transporter protein-like [Bicyclus anynana]
MSTRG.3666	proleg	proleg_control	2.47208	5.63913e-08	4.44884e-07	XP_023952269.1 uncharacterized protein LOC112056139 [Bicyclus anynana]
MSTRG.15231	proleg	proleg_control	2.481	8.72466e-10	8.13722e-09
MSTRG.8003	proleg	proleg_control	2.48151	0.000203441	0.00101868	sp|P08161|VE94_NPVAC Early 94 kDa protein OS=Autographa californica nuclear polyhedrosis virus OX=46015 PE=4 SV=2
MSTRG.19389	proleg	proleg_control	2.4835	2.81003e-36	1.01161e-34	XP_023945579.1 probable peroxisomal acyl-coenzyme A oxidase 1 [Bicyclus anynana]
MSTRG.22573	proleg	proleg_control	2.48966	2.15592e-06	1.43335e-05	XP_037962589.1 angiotensin-converting enzyme isoform X1 [Plutella xylostella]
MSTRG.8699	proleg	proleg_control	2.4901	9.69468e-10	9.02267e-09
MSTRG.20314	proleg	proleg_control	2.491	1.32958e-33	4.3557e-32	XP_026313611.1 uncharacterized protein LOC113225509 [Hyposmocoma kahamanoa]
MSTRG.16022	proleg	proleg_control	2.49245	0.0107124	0.0356191	XP_028160919.1 la-related protein 1-like isoform X2 [Ostrinia furnacalis]
MSTRG.1016	proleg	proleg_control	2.49594	0.000783999	0.00347666	XP_023934927.1 armadillo repeat-containing protein gudu [Bicyclus anynana]
MSTRG.9332	proleg	proleg_control	2.49617	1.07163e-29	3.08628e-28	XP_023939767.1 beta-hexosaminidase subunit beta-like isoform X1 [Bicyclus anynana]
MSTRG.18398	proleg	proleg_control	2.49943	1.26806e-09	1.16527e-08
MSTRG.6296	proleg	proleg_control	2.50263	9.39475e-27	2.44749e-25
MSTRG.7140	proleg	proleg_control	2.50371	0.00512845	0.0187143	XP_023953578.1 cytochrome P450 9e2-like, partial [Bicyclus anynana]
MSTRG.13000	proleg	proleg_control	2.5104	1.61569e-36	5.8325e-35
MSTRG.8814	proleg	proleg_control	2.51962	0.009532	0.0322009
MSTRG.20247	proleg	proleg_control	2.52344	2.08547e-10	2.06249e-09	XP_039750235.1 uncharacterized protein LOC120626684 [Pararge aegeria]
MSTRG.15277	proleg	proleg_control	2.5243	1.86316e-07	1.38642e-06
MSTRG.14332	proleg	proleg_control	2.52435	1.54238e-11	1.67729e-10	XP_022116261.1 hepatocyte growth factor activator-like [Pieris rapae]
MSTRG.18139	proleg	proleg_control	2.52697	1.91524e-34	6.43521e-33
MSTRG.21826	proleg	proleg_control	2.52745	8.56521e-13	1.02128e-11
MSTRG.6130	proleg	proleg_control	2.53291	6.6416e-11	6.82065e-10	XP_023936964.1 lysosome membrane protein 2-like isoform X2 [Bicyclus anynana]
MSTRG.8262	proleg	proleg_control	2.53336	2.28032e-44	9.76513e-43
MSTRG.12525	proleg	proleg_control	2.53417	4.26518e-28	1.15477e-26	XP_023937846.1 retinol dehydrogenase 11-like [Bicyclus anynana]
MSTRG.12987	proleg	proleg_control	2.53433	9.79025e-17	1.58776e-15	XP_023937881.1 DNA mismatch repair protein Msh2 [Bicyclus anynana]
MSTRG.2758	proleg	proleg_control	2.54021	4.18999e-50	2.10367e-48
MSTRG.3270	proleg	proleg_control	2.54163	0.00465349	0.0171773	XP_023955141.1 protein dachsous [Bicyclus anynana]
MSTRG.6907	proleg	proleg_control	2.54914	2.66797e-10	2.61684e-09	XP_023938041.1 apolipophorin-3-like [Bicyclus anynana]
MSTRG.17413	proleg	proleg_control	2.55267	2.66569e-05	0.000152671
MSTRG.21376	proleg	proleg_control	2.55277	2.60936e-08	2.13974e-07
MSTRG.4329	proleg	proleg_control	2.55319	2.05326e-14	2.80563e-13
MSTRG.5933	proleg	proleg_control	2.55591	5.0591e-08	4.02272e-07
MSTRG.4109	proleg	proleg_control	2.55743	0.0011669	0.00498729	KAG7307963.1 hypothetical protein JYU34_006586 [Plutella xylostella]
MSTRG.10713	proleg	proleg_control	2.55808	3.4904e-34	1.15793e-32	tr|A0A6J1NKI1|A0A6J1NKI1_BICAN limulus clotting factor C-like OS=Bicyclus anynana OX=110368 GN=LOC112052554 PE=3 SV=1
MSTRG.5627	proleg	proleg_control	2.55978	6.41173e-36	2.27695e-34	XP_023940129.1 ommochrome-binding protein-like [Bicyclus anynana]
MSTRG.3136	proleg	proleg_control	2.56438	4.23643e-61	2.74822e-59
MSTRG.2900	proleg	proleg_control	2.56757	2.44757e-25	5.90661e-24	XP_023935346.1 mitochondrial basic amino acids transporter-like [Bicyclus anynana]
MSTRG.1948	proleg	proleg_control	2.57105	3.54028e-15	5.15465e-14	XP_023940922.1 beta-1,3-glucan-binding protein-like isoform X2 [Bicyclus anynana]
MSTRG.12137	proleg	proleg_control	2.57184	1.20291e-12	1.42137e-11	XP_023937959.1 protein THEM6-like [Bicyclus anynana]
MSTRG.2811	proleg	proleg_control	2.5719	4.1686e-06	2.67509e-05
MSTRG.4243	proleg	proleg_control	2.57516	2.88944e-09	2.58628e-08	tr|A0A437BES4|A0A437BES4_CHISP MFS domain-containing protein OS=Chilo suppressalis OX=168631 GN=evm_006398 PE=4 SV=1
MSTRG.6883	proleg	proleg_control	2.57996	5.35114e-06	3.38172e-05
MSTRG.7825	proleg	proleg_control	2.58394	2.82731e-46	1.2559e-44
MSTRG.9076	proleg	proleg_control	2.58467	1.83805e-28	5.06005e-27	XP_023936578.1 alpha-1-macroglobulin-like [Bicyclus anynana]
MSTRG.814	proleg	proleg_control	2.58648	9.08922e-12	1.00257e-10
MSTRG.18990	proleg	proleg_control	2.58923	3.43239e-12	3.88412e-11	XP_023952750.1 GILT-like protein 2 [Bicyclus anynana]
MSTRG.6927	proleg	proleg_control	2.58933	2.78426e-42	1.15094e-40	XP_023941995.1 O-acyltransferase like protein-like [Bicyclus anynana]
MSTRG.7563	proleg	proleg_control	2.59175	4.66893e-16	7.26623e-15
MSTRG.16175	proleg	proleg_control	2.59176	9.61111e-09	8.21017e-08	XP_023938417.1 serine protease Hayan-like [Bicyclus anynana]
MSTRG.6915	proleg	proleg_control	2.59723	0.000368536	0.00174785	XP_023938068.1 prestin [Bicyclus anynana]
MSTRG.22685	proleg	proleg_control	2.59766	2.1569e-05	0.000125228
MSTRG.9173	proleg	proleg_control	2.59826	5.80618e-19	1.04799e-17
MSTRG.7977	proleg	proleg_control	2.59847	3.65243e-18	6.39005e-17
MSTRG.7274	proleg	proleg_control	2.60202	2.38571e-17	4.00286e-16
MSTRG.3634	proleg	proleg_control	2.60431	6.4896e-26	1.63224e-24	XP_023953235.1 trimethyllysine dioxygenase, mitochondrial-like [Bicyclus anynana]
MSTRG.10226	proleg	proleg_control	2.60614	3.68104e-09	3.25702e-08
MSTRG.3476	proleg	proleg_control	2.60661	2.38917e-05	0.00013798	XP_023944224.1 organic cation transporter protein-like [Bicyclus anynana]
[truncated: 504 more rows]

## Sheet: Bany_Dmel_LegOrthologs
Gene Name	Dmel_Transcript ID	Bany_Transcript ID
ab	NM_057214.5	MSTRG.17493.1
Antp	NM_206452.1	MSTRG.20050.4
al	NM_164382.2	MSTRG.18191.2
bab1	NM_167852.2	MSTRG.861.1
Awh	NM_079183.3	MSTRG.758.1
AP-2	NM_168927.2	MSTRG.10482.2
br	NM_166894.4	MSTRG.21924.1
btd	NM_078545.3	MSTRG.17606.1 (Sp5/btd)
C15	NM_057525.3	MSTRG.20066.1
cg	NM_166035.2	MSTRG.21308.1
crol	NM_057895.4	MSTRG.7305.17
ct	NM_080025.2	MSTRG.6333.8
da	NM_057841.4	MSTRG.9465.4
Dll	NM_079133.2	MSTRG.9658.4
esg	NM_057252.4	MSTRG.17950.1
elB	NM_205990.2	MSTRG.22036.1
EcR	NM_165461.3	MSTRG.1177.2
Eip74EF	NM_168740.3	MSTRG.5105.1
grn	NM_169206.3	MSTRG.11998.3
hth	NM_057230.6	MSTRG.14830.1
klu	NM_057714.4	MSTRG.478.1
pan	NM_166718.3	MSTRG.15686.4
rn	NM_206456.2	MSTRG.15787.6
ss	NM_057400.4	MSTRG.21062.2
Sp6-9	NM_167200.4	MSTRG.1458.2 (Sp6-9)
Ubx	NM_080504.4	MSTRG.20053.3
daw	NM_078737.3	MSTRG.15524.1
dpp	NM_057963.5	MSTRG.3092.4
hh	NM_001038976.1	MSTRG.22308.1
wg	NM_078778.5	MSTRG.18179.1
arr	NM_079998.4	MSTRG.4117.1
d	NM_001201800.1	MSTRG.2550.1
ds	NM_078722.3	MSTRG.3270.2
dac	NM_165160.3	MSTRG.3112.4
fz	NM_080073.3	MSTRG.17046.1
en	NM_078976.4	MSTRG.9734.3
tsh	NM_078891.3	MSTRG.947.3
extd	NM_078636.5	MSTRG.5047.1
Sp1	NM_132351.3	MSTRG_1462.2 (Sp1)
